# Supplementary material for: Genetic diversity and population structure of two subspecies of western honey bees (Apis mellifera L.) in the Republic of South Africa as revealed by microsatellite genotyping
Source: PeerJ. 2020 Jan 3;8:e8280. doi: 10.7717/peerj.8280 (PMC6944124; doi:10.7717/peerj.8280)
Supplement: Supplemental Information 4 [file peerj-08-8280-s004.xlsx]

## Sheet: Sheet1
19	716	25	32	28	27	30	29	30	29	30	24	26	30	30	30	30	30	29	27	27	29	29	30	30	30	30	20	1	716
Organum			BL	KR	PT	SP	UP	VR	BD	CT	GE	LB	LA	MB	OD	RD	ST	SW	TR	EL	GR	GT	KL	KN	MF	PB	SF
Naam	localitie	A79		A24		HB03		AP43		A107		A28		UN351		AP81		HB02		IM		A14		HB05		SEX01		A88		A7		AP66		AC6		B124		HB04
1.01	BL	110	118	106	106	181	183	136	138	145	159	133	136	144	144	146	148	245	245	189	189	223	223	64	64	145	153	145	155	103	111	98	107	157	162	240	243	228	238
1.02	BL	100	118	106	108	181	183	136	144	147	159	132	136	146	146	136	146	247	247	181	189	223	235	64	82	-9	-9	145	155	109	111	103	105	158	162	229	243	238	242
1.03	BL	122	124	104	108	181	183	136	142	149	159	136	136	144	144	136	146	245	247	181	181	224	235	64	78	151	153	151	155	111	115	97	103	154	162	229	243	232	238
1.04	BL	124	124	98	108	181	181	136	138	149	159	136	139	144	144	138	146	247	253	181	193	235	239	64	84	155	153	154	155	109	111	98	98	154	162	225	243	238	238
1.05	BL	102	110	98	106	-9	-9	136	140	147	183	139	139	170	174	130	134	245	245	183	197	227	232	74	76	150	155	150	155	-9	-9	103	109	139	154	228	242	228	240
1.06	BL	102	112	98	104	189	189	130	140	161	177	128	139	-9	-9	132	140	245	247	185	193	227	232	64	78	152	152	153	153	-9	-9	98	109	155	163	228	244	240	240
1.07	BL	102	124	98	102	183	183	138	140	147	177	136	139	174	182	130	146	245	245	193	193	227	227	64	74	152	152	142	153	117	117	109	125	139	151	228	242	234	240
1.08	BL	100	102	98	98	-9	-9	130	138	147	179	135	139	-9	-9	140	154	245	247	179	193	232	232	64	78	152	155	155	155	105	113	103	109	162	163	222	224	234	238
1.09	BL	100	104	98	104	183	183	140	142	139	161	128	139	152	174	140	144	245	245	183	191	229	232	78	78	155	155	155	155	103	113	97	109	161	163	228	244	234	240
1.1	BL	100	102	98	104	189	189	130	138	161	179	135	139	160	174	130	154	245	247	179	183	227	232	64	78	152	155	155	155	105	117	103	109	162	163	224	228	234	238
1.11	BL	100	110	104	106	189	189	140	154	145	147	133	139	144	174	130	134	243	243	183	193	224	232	76	78	152	152	144	153	113	115	103	109	163	168	222	232	234	238
1.12	BL	102	106	98	102	-9	-9	140	142	145	161	139	141	-9	-9	134	140	245	245	183	189	232	251	74	78	152	152	153	154	105	113	109	109	139	146	222	222	232	234
1.13	BL	100	100	104	108	183	185	140	140	161	177	136	139	-9	-9	140	146	245	245	183	193	227	227	76	78	152	152	153	153	117	117	109	125	155	163	226	228	240	240
1.14	BL	100	100	104	104	183	185	138	142	161	177	130	139	-9	-9	130	136	245	245	187	193	232	239	74	78	152	152	153	155	107	113	109	125	146	163	222	228	228	240
1.15	BL	96	120	98	106	189	189	138	140	145	175	133	137	160	162	134	154	241	245	189	189	224	231	64	78	153	153	141	150	103	111	103	123	149	154	220	224	232	234
1.16	BL	98	124	98	106	193	193	136	136	145	145	128	137	166	188	146	148	241	247	189	189	224	227	64	80	148	148	153	155	103	103	100	103	160	163	220	220	234	240
1.17	BL	104	120	98	98	175	193	136	140	145	171	133	133	188	188	148	154	241	253	189	193	224	231	76	80	148	148	144	155	115	123	100	103	152	160	220	226	238	240
1.18	BL	104	124	98	98	-9	-9	136	140	145	171	134	137	188	188	154	154	241	253	189	189	224	231	76	80	148	148	144	150	115	123	100	103	152	160	226	240	234	238
1.19	BL	116	120	98	106	183	189	138	148	145	149	137	142	162	162	148	150	241	245	179	189	224	229	64	80	153	153	146	155	103	105	103	105	154	160	220	226	234	238
1.2	BL	120	124	98	106	191	193	138	140	145	145	133	135	-9	-9	138	154	241	247	187	189	224	231	74	80	148	148	150	152	113	115	103	104	160	165	240	244	238	240
1.21	BL	96	124	98	106	189	193	136	140	145	145	133	136	-9	-9	134	148	241	245	189	189	231	231	64	78	148	148	140	155	111	115	103	123	148	154	224	240	232	240
1.22	BL	116	120	98	106	185	193	136	148	145	149	133	142	162	162	148	150	241	245	179	193	224	229	64	64	148	153	146	150	103	105	103	105	154	154	226	240	238	240
1.23	BL	102	120	98	102	189	189	136	144	145	149	133	136	160	162	132	154	241	243	191	193	231	238	76	80	148	151	155	155	103	109	103	103	154	160	238	240	234	238
1.24	BL	106	120	98	106	187	193	138	142	151	171	131	136	144	162	140	144	241	247	183	189	226	228	76	80	148	148	141	151	109	115	98	105	160	163	226	244	228	240
1.25	BL	102	120	98	102	175	187	130	142	143	151	130	136	-9	-9	140	144	241	245	-9	-9	221	226	74	80	150	150	151	151	107	115	98	103	159	160	226	228	228	232
1.26	BL	102	120	98	108	187	193	142	144	151	161	131	136	-9	-9	144	162	241	253	183	189	226	230	74	80	-9	-9	144	151	111	115	98	98	160	160	226	226	-9	-9
1.27	BL	106	120	108	108	187	187	136	136	145	151	136	137	144	150	136	136	241	253	189	193	226	231	64	80	-9	-9	144	151	111	111	-9	-9	-9	-9	-9	-9	228	238
1.28	BL	102	122	98	106	-9	-9	130	136	-9	-9	134	136	-9	-9	132	154	241	241	-9	-9	-9	-9	-9	-9	156	156	151	155	109	115	-9	-9	-9	-9	-9	-9	238	240
1.29	BL	-9	-9	98	100	183	187	136	136	145	149	136	141	144	148	136	154	241	247	181	189	222	222	64	78	156	156	144	155	103	111	96	103	154	154	254	254	238	238
1.3	BL	102	110	98	98	183	189	136	136	145	155	-9	-9	148	152	148	150	245	245	189	189	222	235	64	78	149	151	144	151	101	115	96	108	151	154	240	254	228	238
1.31	BL	102	120	98	104	183	189	-9	-9	145	173	131	136	148	170	134	150	-9	-9	183	189	222	232	74	78	-9	-9	153	155	101	111	96	103	154	163	230	240	228	238
1.32	BL	102	110	98	108	183	189	136	140	145	155	137	137	148	162	134	150	245	245	189	189	222	235	78	78	149	149	144	151	101	115	96	105	151	154	240	254	228	238
2.01	KR	104	110	104	106	-9	-9	136	146	167	177	134	142	156	156	136	144	239	239	189	189	231	235	74	74	155	155	148	150	107	107	94	103	161	165	222	222	232	240
2.02	KR	104	122	102	108	-9	-9	140	150	147	149	134	138	152	152	140	144	243	243	189	189	-9	-9	74	78	153	153	148	148	105	109	96	105	146	161	222	224	230	232
2.03	KR	102	122	102	104	-9	-9	140	140	143	149	131	134	-9	-9	132	144	243	243	187	189	231	234	74	74	153	153	142	151	105	111	103	103	154	161	226	226	230	232
2.04	KR	98	122	98	102	189	193	144	146	149	181	136	136	-9	-9	144	146	239	239	181	191	221	231	74	76	-9	-9	141	151	107	117	105	105	154	161	222	222	232	234
2.05	KR	104	102	104	104	-9	-9	146	146	-9	-9	136	141	152	150	-9	-9	239	239	187	189	232	235	64	78	-9	-9	150	151	107	117	105	104	-9	-9	-9	-9	232	234
2.06	KR	92	122	102	104	189	189	130	146	175	177	136	136	152	152	146	156	241	243	191	193	233	235	64	74	151	153	142	151	107	115	105	105	161	163	222	232	-9	-9
2.07	KR	98	104	98	102	189	193	140	144	177	181	134	136	152	152	144	146	239	239	181	191	221	235	74	76	152	153	141	151	107	117	103	105	154	161	222	254	232	234
2.08	KR	98	104	98	102	189	193	144	146	177	181	136	136	152	152	146	156	239	239	181	191	221	235	74	76	153	152	141	151	107	117	103	105	154	161	222	222	232	234
2.09	KR	104	104	102	108	189	185	142	146	147	149	136	138	156	158	132	144	243	243	189	189	235	235	78	80	151	153	142	148	107	109	96	103	158	158	-9	-9	230	232
2.1	KR	102	122	102	106	-9	-9	140	140	149	163	134	142	152	152	130	156	243	245	-9	-9	224	231	64	74	150	153	150	151	105	115	103	105	154	161	222	228	-9	-9
2.11	KR	100	120	102	108	173	173	136	138	161	175	128	136	148	162	140	144	237	245	181	189	216	216	64	78	140	140	142	150	101	113	96	104	151	151	222	222	232	234
2.12	KR	102	120	98	102	181	181	136	138	161	175	128	131	148	148	140	142	243	243	181	189	216	216	64	78	140	140	142	144	101	113	96	104	151	151	222	232	230	234
2.13	KR	100	104	108	108	181	181	136	136	-9	-9	-9	-9	154	174	140	140	243	243	189	189	216	227	78	78	151	153	144	152	-9	-9	103	104	151	154	224	232	230	234
2.14	KR	102	108	98	104	173	183	134	136	161	163	130	130	160	174	140	140	237	245	-9	-9	222	224	78	78	153	153	144	154	109	113	94	104	-9	-9	220	232	232	242
2.15	KR	102	120	98	102	181	181	136	138	161	171	128	135	148	174	140	140	243	245	189	189	224	250	64	64	153	153	142	144	109	113	96	104	151	154	222	226	230	234
2.16	KR	104	106	108	108	189	189	140	142	145	149	136	136	144	144	140	160	245	255	187	199	228	245	82	82	-9	-9	153	157	113	113	96	96	169	169	224	226	234	240
2.17	KR	98	104	108	108	175	183	128	140	145	161	136	136	-9	-9	140	140	245	245	191	199	222	245	82	82	150	151	151	153	113	113	96	103	157	169	224	242	232	238
2.18	KR	104	106	104	108	183	189	140	142	145	149	136	136	144	144	140	160	-9	-9	-9	-9	228	235	64	64	-9	-9	144	157	113	113	96	96	157	166	224	226	232	234
2.19	KR	104	122	98	98	183	187	136	140	145	145	131	136	-9	-9	134	140	245	247	181	199	223	235	64	78	150	150	144	148	103	113	96	107	151	157	220	224	232	238
2.2	KR	104	104	98	98	-9	-9	-9	-9	145	145	136	142	-9	-9	132	140	243	245	185	199	224	245	78	82	-9	-9	153	153	-9	-9	96	100	157	169	224	228	240	240
2.21	KR	100	104	-9	-9	187	187	140	150	-9	-9	136	138	182	182	148	154	243	257	181	187	227	231	74	74	152	155	155	155	111	115	100	100	152	161	226	238	234	240
2.22	KR	108	110	104	108	187	187	140	140	159	169	136	141	158	182	150	154	-9	-9	187	199	231	238	78	82	141	155	141	141	-9	-9	-9	-9	155	163	224	228	240	240
2.23	KR	100	108	98	108	179	187	140	150	151	159	136	136	170	182	134	144	239	245	185	199	224	227	64	74	150	155	155	155	111	113	-9	-9	152	162	226	238	230	234
2.24	KR	98	108	-9	-9	187	193	140	150	151	159	136	139	-9	-9	144	148	239	257	199	199	227	229	74	74	-9	-9	-9	-9	109	111	100	100	152	155	228	228	230	230
2.25	KR	100	108	104	108	181	187	136	140	145	159	131	136	-9	-9	132	144	251	257	187	193	227	251	78	82	142	148	141	142	105	111	107	107	155	172	224	238	238	240
2.26	KR	100	120	98	108	183	187	130	140	159	183	-9	-9	150	160	132	154	243	257	183	199	229	238	82	84	153	155	-9	-9	-9	-9	100	94	155	160	232	238	230	240
2.27	KR	92	100	98	108	175	187	138	140	159	171	128	136	150	150	146	154	239	245	189	199	236	238	70	82	148	148	141	141	111	113	107	107	155	163	238	244	230	238
2.28	KR	100	112	106	108	187	187	-9	-9	159	183	136	139	150	152	146	154	243	257	179	187	223	238	70	82	150	155	142	155	-9	-9	107	107	151	155	224	228	236	240
3.01	PT	104	104	98	98	173	189	136	138	153	165	136	139	-9	-9	132	140	245	249	189	193	-9	-9	74	86	144	149	144	152	-9	-9	100	107	148	158	226	226	230	240
3.02	PT	92	100	98	106	-9	-9	138	146	153	155	136	139	160	160	140	148	245	245	177	187	232	234	70	78	-9	-9	152	155	107	117	100	100	154	158	226	226	238	240
3.03	PT	104	104	98	98	173	181	138	140	153	173	128	139	148	160	140	144	241	245	187	199	232	233	70	76	144	153	148	153	111	117	98	106	154	155	-9	-9	236	240
3.04	PT	104	106	98	102	173	179	136	140	147	165	-9	-9	-9	-9	144	146	237	245	187	189	232	234	74	86	144	152	144	152	109	117	98	106	148	163	226	226	238	240
3.05	PT	104	108	98	102	173	187	130	140	153	171	137	139	152	160	140	140	245	249	187	193	228	232	74	86	151	151	144	152	109	117	100	103	148	157	226	235	236	240
3.06	PT	104	104	98	100	183	181	140	140	153	153	-9	-9	-9	-9	146	146	235	241	181	193	229	232	70	76	151	151	153	154	105	117	106	111	154	157	226	240	234	240
3.07	PT	92	102	98	98	183	183	140	144	153	175	128	139	156	160	140	146	235	247	189	193	226	232	64	70	-9	-9	152	152	101	117	95	100	154	154	228	228	238	240
3.08	PT	-9	-9	98	102	183	183	138	142	147	153	137	139	160	160	146	146	245	245	187	193	232	239	74	86	151	151	152	152	113	117	100	103	148	160	226	247	238	240
3.09	PT	-9	-9	98	100	183	183	138	140	153	153	128	139	160	170	138	140	235	241	181	193	229	232	76	86	151	153	141	153	105	117	105	106	148	157	228	240	234	240
3.1	PT	92	112	98	106	173	173	140	148	147	155	128	139	-9	-9	140	144	245	245	177	193	229	232	70	74	151	152	153	154	113	117	106	106	148	154	228	236	236	240
3.11	PT	104	116	98	106	183	181	136	136	151	151	136	142	162	162	132	136	239	245	185	185	227	231	64	78	150	152	150	155	103	113	100	123	155	155	224	226	232	232
3.12	PT	94	116	98	106	-9	-9	136	142	169	171	-9	-9	154	184	-9	-9	239	245	185	187	227	227	64	78	150	150	142	155	103	119	94	127	161	161	224	226	232	240
3.13	PT	102	116	98	108	-9	-9	148	148	-9	-9	137	137	158	162	132	138	245	249	177	185	227	227	64	68	-9	-9	144	155	105	115	98	127	161	166	224	224	234	238
3.14	PT	104	104	98	106	183	181	136	136	-9	-9	136	142	154	154	132	136	245	245	185	185	227	231	64	78	150	155	150	155	113	115	100	123	155	155	224	224	232	238
3.15	PT	116	124	98	106	183	193	140	148	-9	-9	138	142	156	162	132	136	239	247	183	185	227	233	64	78	150	150	144	155	109	115	103	123	-9	-9	224	224	232	236
3.16	PT	96	116	104	106	177	183	136	142	169	189	135	142	150	162	132	140	245	245	185	189	227	233	-9	-9	150	156	-9	-9	103	107	103	123	158	161	224	240	238	240
3.17	PT	104	108	102	106	183	183	136	168	169	179	142	142	154	154	-9	-9	239	249	185	189	227	250	64	70	-9	-9	152	155	115	121	103	127	140	161	224	232	230	232
3.18	PT	104	116	98	108	-9	-9	136	136	169	177	125	137	154	162	132	140	239	239	185	189	227	227	64	64	151	151	151	152	103	115	94	127	161	166	224	226	232	238
3.19	PT	120	120	98	102	183	193	136	140	157	189	133	133	132	152	132	156	243	243	189	191	230	235	78	80	151	151	146	150	105	105	96	103	154	165	224	228	232	238
3.2	PT	104	120	98	106	181	181	140	140	185	189	136	138	-9	-9	132	140	243	243	189	191	230	239	78	82	144	151	144	146	105	115	98	109	154	155	-9	-9	236	238
3.21	PT	104	118	98	98	-9	-9	136	142	143	189	138	138	152	164	140	156	241	245	-9	-9	224	230	78	82	144	151	144	146	105	109	103	103	154	160	-9	-9	236	238
3.22	PT	100	120	98	106	181	181	140	140	163	191	128	133	152	166	132	132	239	241	187	187	230	234	78	80	151	151	142	142	105	111	98	103	154	161	228	228	236	238
3.23	PT	120	120	106	106	187	193	136	138	-9	-9	128	138	162	160	140	144	243	243	187	189	228	230	78	78	151	153	146	150	105	111	100	103	154	158	228	244	234	238
3.24	PT	104	104	98	104	187	193	140	142	177	191	138	128	144	160	140	152	237	243	187	189	230	233	78	80	151	151	142	146	105	111	98	100	151	154	226	228	234	238
3.25	PT	98	120	98	104	187	193	140	140	-9	-9	128	138	-9	-9	132	140	243	243	189	191	222	230	78	80	147	151	142	148	105	107	100	103	154	165	228	238	238	240
3.26	PT	102	104	98	106	193	193	130	140	-9	-9	133	140	152	168	132	138	243	243	189	191	230	230	64	78	150	150	142	142	105	111	103	107	154	157	217	228	238	238
3.27	PT	102	120	98	108	181	183	136	136	-9	-9	133	138	-9	-9	134	140	241	245	187	193	230	234	76	78	151	151	140	142	105	111	94	103	154	158	224	228	236	238
4.01	SP	120	128	98	108	-9	-9	138	170	-9	-9	133	141	-9	-9	134	154	241	245	189	195	222	230	64	68	151	151	151	153	107	109	96	98	154	166	222	228	234	236
4.02	SP	96	104	106	108	187	187	136	170	161	175	133	133	144	158	134	134	245	247	179	183	223	227	64	80	-9	-9	144	151	101	103	98	103	154	162	222	226	238	238
4.03	SP	102	104	102	108	181	181	168	170	147	175	-9	-9	144	158	134	144	245	245	189	193	223	230	64	64	149	149	-9	-9	109	117	98	103	154	160	228	228	234	238
4.04	SP	96	104	108	108	181	187	-9	-9	147	151	128	133	144	158	130	154	245	245	189	193	230	233	64	82	151	152	145	145	109	117	98	104	145	157	222	224	234	238
4.05	SP	100	120	102	108	187	187	-9	-9	151	171	133	136	-9	-9	134	140	243	247	183	189	230	249	64	68	146	151	146	151	109	123	98	98	146	154	224	228	236	238
4.06	SP	120	120	106	108	185	187	130	170	163	175	133	141	144	148	150	154	247	247	187	189	223	227	64	64	151	152	142	151	103	121	98	100	145	160	222	224	234	238
4.07	SP	102	104	98	108	187	187	134	170	-9	-9	135	135	188	188	134	144	241	247	189	195	223	224	64	64	151	151	145	155	109	109	98	100	145	146	222	230	234	238
4.08	SP	120	120	98	108	183	187	140	170	175	177	130	133	144	158	140	154	245	247	183	195	216	223	64	64	151	151	144	151	103	109	98	105	146	154	222	248	234	238
4.09	SP	104	108	98	108	187	189	140	170	151	181	133	141	-9	-9	130	154	243	247	187	189	223	223	64	78	151	151	150	151	103	123	98	100	145	155	224	228	238	238
4.1	SP	104	118	106	108	181	181	140	170	173	175	133	141	180	188	134	134	243	243	183	183	223	223	64	64	151	151	151	151	103	123	94	98	145	145	222	222	232	234
4.11	SP	110	118	98	102	-9	-9	138	184	149	177	130	138	152	154	144	146	-9	-9	179	185	235	237	76	76	-9	-9	142	144	109	109	94	100	154	160	224	232	230	238
4.12	SP	118	118	98	100	183	189	138	184	145	157	128	135	-9	-9	134	140	-9	-9	183	189	231	235	64	76	152	152	142	150	105	109	96	100	154	160	224	224	232	232
4.13	SP	102	104	100	108	-9	-9	-9	-9	149	177	130	136	152	184	134	144	245	257	177	179	229	235	64	80	152	152	144	153	107	109	96	96	161	166	224	240	228	230
4.14	SP	104	118	98	100	179	181	142	142	147	177	132	135	148	148	134	136	245	247	183	189	235	235	80	80	150	150	142	150	105	105	94	96	160	166	228	242	228	232
4.15	SP	104	118	98	100	179	179	142	142	145	147	132	135	148	148	136	144	245	257	179	183	235	235	80	80	150	150	150	153	109	109	94	100	160	166	224	228	228	230
4.16	SP	104	114	100	100	-9	-9	136	184	145	145	128	130	-9	-9	132	144	245	245	183	189	231	235	70	76	150	150	147	153	109	109	100	105	152	154	224	224	232	238
4.17	SP	102	104	100	108	183	189	136	184	149	177	135	136	152	152	134	144	245	249	177	189	229	235	64	76	150	150	144	153	105	107	96	96	154	161	224	240	228	232
4.18	SP	100	104	100	106	183	189	-9	-9	145	177	135	136	-9	-9	138	144	245	245	179	179	235	249	76	76	-9	-9	142	146	105	109	100	125	154	162	224	242	228	232
4.19	SP	104	118	98	106	189	189	174	184	153	177	130	133	-9	-9	134	144	245	245	189	197	232	235	76	76	149	152	-9	-9	105	123	100	103	162	166	232	242	230	238
4.2	SP	114	118	98	108	183	189	138	184	145	157	128	135	-9	-9	134	140	-9	-9	179	183	231	235	64	80	149	152	142	153	105	109	96	100	160	166	224	224	232	232
4.21	SP	104	106	98	106	183	187	136	138	149	151	141	141	144	148	-9	-9	237	245	187	187	222	232	74	76	153	153	151	154	103	105	97	105	161	161	224	226	230	234
4.22	SP	102	102	106	106	183	185	142	146	149	151	-9	-9	144	156	-9	-9	237	247	175	183	228	230	64	78	151	151	141	144	111	117	96	107	146	161	224	226	234	240
4.23	SP	100	102	98	102	187	193	136	138	145	151	141	141	144	148	138	146	245	251	183	187	222	232	74	76	151	151	151	154	103	105	96	103	161	161	-9	-9	234	238
4.24	SP	104	106	98	102	183	187	138	142	145	149	141	141	148	168	-9	-9	237	245	187	187	222	232	64	74	-9	-9	144	151	103	105	96	97	161	161	224	226	230	234
4.25	SP	104	118	102	102	183	183	142	142	151	157	133	141	168	168	136	146	237	237	183	187	227	230	76	76	-9	-9	144	146	111	117	103	105	-9	-9	224	224	234	240
4.26	SP	102	106	98	102	183	183	136	138	145	149	141	141	144	148	132	146	237	245	187	187	230	232	64	74	151	154	151	154	103	117	96	97	161	161	224	226	230	234
4.27	SP	104	118	102	102	185	193	136	142	145	157	141	142	144	160	136	134	237	245	183	187	227	230	76	76	-9	-9	144	146	111	117	103	105	142	161	224	226	234	240
4.28	SP	92	104	106	106	193	193	130	136	151	161	136	141	144	158	134	134	243	245	183	189	230	234	76	76	151	151	144	144	103	117	96	98	-9	-9	222	250	232	234
4.29	SP	102	120	98	102	187	193	140	142	145	151	-9	-9	158	168	134	134	243	245	183	197	222	222	64	78	153	153	144	151	105	113	100	105	160	161	220	250	232	234
4.3	SP	104	104	106	110	189	193	136	140	145	157	130	141	144	160	134	134	245	245	183	183	230	234	76	76	153	153	149	154	117	121	96	103	-9	-9	226	250	228	234
5.01	UP	102	116	102	104	187	189	140	144	149	149	135	135	144	158	134	140	243	243	191	199	235	247	76	78	-9	-9	144	154	103	103	94	105	154	161	220	220	230	238
5.02	UP	102	102	102	104	187	193	130	134	149	167	130	132	160	172	134	140	243	249	189	199	229	229	80	80	149	149	-9	-9	-9	-9	103	105	154	162	226	228	230	230
5.03	UP	102	104	104	106	187	187	130	130	149	153	132	139	172	172	134	140	237	243	-9	-9	235	235	76	78	149	153	154	154	103	105	103	105	154	158	220	226	230	230
5.04	UP	102	104	98	104	183	183	130	140	-9	-9	132	133	148	172	136	140	243	245	195	199	231	235	78	78	149	149	154	163	103	103	96	105	154	162	217	226	230	238
5.05	UP	102	102	104	108	187	187	130	130	-9	-9	132	136	148	158	130	140	243	257	193	199	229	235	78	84	149	152	142	154	-9	-9	100	105	154	155	226	236	230	238
5.06	UP	102	104	96	104	189	197	138	142	149	169	133	139	130	140	140	146	245	245	179	187	233	240	64	64	156	157	144	154	103	109	100	103	158	163	217	222	228	230
5.07	UP	104	116	102	106	189	189	138	140	149	173	133	136	148	162	130	138	245	245	175	179	235	240	-9	-9	157	157	154	155	103	117	103	103	163	161	217	217	230	232
5.08	UP	104	106	106	108	187	189	138	140	149	149	128	133	130	144	130	146	243	245	179	191	236	240	64	80	157	157	154	153	103	109	94	103	160	163	217	226	230	230
5.09	UP	104	126	98	104	183	189	138	142	155	157	133	142	130	144	130	146	243	245	179	189	231	240	64	64	157	157	153	154	103	111	103	107	160	163	224	226	230	234
5.1	UP	104	104	104	106	-9	-9	130	138	145	155	128	133	148	160	138	144	243	243	179	191	224	240	64	64	151	151	153	154	103	103	103	119	157	163	224	236	-9	-9
5.11	UP	106	106	96	102	-9	-9	138	138	143	147	133	133	156	154	-9	-9	243	243	189	189	-9	-9	76	76	145	147	144	144	-9	-9	96	108	-9	-9	226	226	-9	-9
5.12	UP	104	112	98	102	185	185	138	142	145	145	133	133	156	156	138	144	241	241	189	193	227	241	64	76	-9	-9	141	144	103	109	96	107	162	165	224	226	238	238
5.13	UP	106	106	96	102	-9	-9	138	138	145	151	130	133	156	156	144	144	243	257	189	189	231	241	64	76	144	153	144	154	103	113	96	107	161	165	242	242	230	238
5.14	UP	106	106	98	102	185	193	138	138	147	147	133	136	166	176	140	144	237	243	181	189	223	234	76	76	-9	-9	141	144	109	123	94	128	160	165	242	242	238	238
5.15	UP	102	106	98	102	183	187	138	138	145	145	136	142	156	162	132	136	241	245	183	189	223	232	76	84	149	147	144	144	111	123	94	128	146	165	226	232	238	238
5.16	UP	112	112	102	102	183	183	130	138	145	145	136	136	154	156	132	144	241	241	175	189	223	229	74	74	144	151	141	144	107	123	96	98	165	165	242	242	236	240
5.17	UP	106	120	98	102	185	185	144	178	145	153	130	133	164	166	132	136	241	243	187	189	223	243	76	82	-9	-9	153	154	107	123	105	128	154	165	224	226	230	238
5.18	UP	112	118	98	108	185	193	178	178	147	167	133	133	154	166	136	144	241	243	187	189	229	241	64	76	-9	-9	144	144	103	111	96	103	146	165	242	242	228	238
5.19	UP	106	112	98	102	185	193	130	178	147	147	136	136	154	156	132	144	241	243	175	189	229	241	74	76	144	151	141	154	103	107	98	128	165	165	242	242	238	240
5.2	UP	106	118	102	108	185	187	138	178	147	167	133	133	154	156	136	136	241	241	187	189	223	229	64	76	147	147	144	154	111	123	103	128	146	165	242	242	228	238
5.21	UP	102	102	98	98	185	185	170	176	147	175	133	141	152	158	134	140	243	245	187	189	231	235	68	80	152	152	141	144	117	123	98	100	157	160	217	232	228	238
5.22	UP	102	104	98	102	183	183	140	140	147	147	133	141	152	156	134	144	245	245	187	193	231	239	82	84	-9	-9	144	144	105	123	98	98	146	160	231	240	228	228
5.23	UP	102	114	98	98	183	193	138	140	145	147	130	133	156	174	134	154	241	245	181	187	231	231	64	84	-9	-9	144	144	107	123	96	100	146	160	232	232	238	240
5.24	UP	104	120	102	102	183	189	-9	-9	147	147	130	142	144	152	134	148	243	245	175	187	222	222	64	68	152	152	141	153	109	123	96	108	157	160	222	232	228	238
5.25	UP	102	120	98	102	181	183	140	150	147	147	141	141	144	152	134	134	241	245	175	187	222	222	64	68	152	152	144	151	109	123	98	108	157	160	226	240	238	240
5.26	UP	102	102	98	102	183	183	140	140	145	149	130	141	152	172	130	134	241	245	187	193	222	231	64	68	150	152	144	153	115	123	96	98	160	160	226	232	236	240
5.27	UP	102	102	98	98	185	185	170	176	145	175	130	133	152	158	134	140	243	245	187	189	231	235	80	84	152	152	144	144	117	123	98	100	-9	-9	217	232	228	238
5.28	UP	102	102	98	98	185	189	140	178	145	147	139	141	156	156	134	136	241	245	175	187	231	239	68	82	-9	-9	144	144	105	123	98	99	160	160	240	242	240	240
5.29	UP	104	118	98	98	185	189	140	176	145	147	130	133	152	170	134	136	241	245	175	187	222	235	64	84	152	152	135	141	117	123	96	107	-9	-9	230	240	238	240
6.01	VR	100	108	100	106	183	189	132	136	151	167	136	136	144	150	136	144	239	247	185	187	224	229	76	80	148	153	148	152	107	121	105	107	154	161	232	244	234	238
6.02	VR	94	100	102	106	187	189	136	144	151	161	130	136	144	144	138	148	237	247	181	183	224	233	74	76	-9	-9	144	150	107	115	96	121	154	160	232	244	228	238
6.03	VR	100	102	98	106	187	189	136	142	157	181	135	138	144	146	134	148	247	247	185	187	224	245	76	76	149	153	144	148	107	121	121	127	154	161	224	242	228	238
6.04	VR	92	100	98	106	-9	-9	136	148	145	181	135	141	154	154	136	148	247	247	181	189	229	232	74	74	153	153	146	152	103	115	100	121	161	165	224	240	234	238
6.05	VR	100	120	104	106	183	189	132	136	167	181	136	136	144	150	136	144	239	247	185	187	232	234	74	76	-9	-9	148	152	115	115	107	121	161	161	224	240	234	238
6.06	VR	100	122	98	106	183	183	136	136	149	181	128	135	140	178	140	148	245	251	185	187	227	232	76	82	148	153	150	152	101	115	105	107	154	165	240	244	238	238
6.07	VR	92	100	100	104	185	187	136	140	147	151	133	136	144	150	144	144	241	247	185	187	232	232	66	76	150	153	141	152	111	115	103	121	154	154	234	244	230	238
6.08	VR	92	100	100	100	185	187	144	144	161	181	133	135	160	178	140	148	241	247	185	187	224	232	64	74	153	153	144	150	103	115	103	105	157	161	-9	-9	238	240
6.09	VR	92	100	98	100	187	187	130	136	149	151	133	135	144	150	148	148	245	245	177	181	232	239	64	74	149	153	152	152	105	115	103	121	160	161	229	244	234	238
6.1	VR	92	100	102	106	181	183	136	136	149	151	136	136	144	150	134	148	-9	-9	181	189	224	228	64	76	-9	-9	144	154	107	113	92	105	154	161	224	226	238	240
6.11	VR	102	112	104	104	-9	-9	136	140	149	155	136	136	152	152	140	150	243	243	177	177	224	224	74	74	152	152	144	151	103	117	103	103	157	162	226	226	230	234
6.12	VR	96	112	98	102	175	183	136	136	147	155	-9	-9	152	174	140	140	-9	-9	177	187	223	229	74	78	152	152	144	153	111	111	107	119	151	162	226	226	228	240
6.13	VR	106	112	98	102	183	183	136	142	149	149	136	136	152	174	140	140	237	245	177	193	227	229	74	78	152	152	141	144	111	117	94	107	161	162	219	226	228	230
6.14	VR	102	112	98	104	187	183	136	138	155	173	141	136	152	172	140	140	245	245	177	193	224	230	74	78	152	152	148	150	111	117	103	107	158	163	226	226	234	240
6.15	VR	96	112	98	102	185	193	136	136	147	149	136	141	152	174	132	140	245	249	177	177	224	231	74	78	152	152	144	153	111	117	98	103	151	158	226	226	234	234
6.16	VR	96	112	98	102	-9	-9	136	136	147	149	136	141	160	174	140	140	241	245	177	187	224	224	74	78	152	152	144	153	117	117	103	119	151	162	226	226	234	240
6.17	VR	102	104	98	102	193	193	136	144	149	155	136	142	152	152	140	140	237	245	177	187	229	229	64	74	152	152	144	152	103	111	105	107	154	158	226	226	234	236
6.18	VR	112	116	98	104	-9	-9	136	140	149	173	136	141	160	160	140	154	245	245	177	191	229	231	74	76	151	151	144	151	109	117	103	104	158	162	234	234	234	238
6.19	VR	102	130	104	104	183	187	136	144	149	151	136	142	152	162	140	140	245	245	177	189	223	229	74	76	152	152	142	148	111	111	103	103	154	158	226	234	228	238
6.2	VR	112	122	98	102	183	189	136	142	149	151	136	136	160	182	138	140	243	247	177	183	223	229	64	74	152	152	144	148	101	111	103	103	158	162	230	234	228	240
6.21	VR	116	118	102	104	183	183	128	140	149	155	128	133	154	154	140	160	245	255	183	189	222	222	64	82	150	150	146	150	107	111	98	98	161	161	230	240	232	238
6.22	VR	92	118	102	102	183	193	144	144	149	151	130	130	-9	-9	134	140	239	245	185	187	224	227	64	80	148	148	148	151	115	115	98	98	157	161	224	228	234	240
6.23	VR	102	104	98	102	183	185	144	178	155	163	128	133	152	154	132	154	239	245	187	189	222	222	82	82	148	148	148	152	107	109	94	107	158	163	230	240	234	238
6.24	VR	102	102	102	102	183	183	128	136	155	155	130	142	160	160	140	140	239	245	177	187	222	229	74	82	148	148	148	148	111	115	98	107	158	163	224	234	234	234
6.25	VR	102	102	102	102	189	189	128	144	145	149	128	128	162	160	132	136	241	245	183	187	222	222	64	64	148	148	146	146	107	111	98	107	154	161	226	240	238	238
6.26	VR	98	118	98	102	183	191	128	146	147	155	128	136	-9	-9	134	140	243	243	183	187	227	230	64	78	148	148	146	146	111	115	98	107	161	166	240	244	238	238
6.27	VR	102	102	102	102	-9	-9	128	136	155	155	128	142	160	160	132	140	245	245	177	183	227	229	64	74	148	148	148	148	111	115	107	107	158	161	234	240	234	238
6.28	VR	102	102	98	102	189	189	128	128	149	155	130	137	150	160	132	152	237	237	187	187	222	235	64	82	148	148	146	148	107	107	98	107	162	163	226	240	230	238
6.29	VR	-9	-9	98	102	-9	-9	128	146	147	155	130	136	146	154	132	134	243	245	187	187	227	230	78	82	148	148	146	146	111	115	98	98	163	166	240	244	238	238
6.3	VR	106	118	98	102	-9	-9	138	144	145	155	128	133	160	160	132	146	245	245	185	187	227	229	64	64	-9	-9	146	150	101	115	98	98	150	161	-9	-9	238	240
7.01	BD	104	104	98	108	-9	-9	142	142	151	155	131	141	152	166	132	134	241	245	187	187	222	235	74	80	148	148	141	151	115	115	97	103	160	166	226	226	228	234
7.02	BD	92	104	102	108	183	189	140	142	151	181	141	141	166	166	134	136	243	245	177	183	231	243	74	74	148	153	141	151	109	113	98	103	160	163	226	226	230	238
7.03	BD	104	104	98	108	175	189	132	134	149	155	136	141	154	154	134	136	243	245	177	183	223	231	64	78	151	151	151	155	103	113	103	103	146	168	226	228	230	236
7.04	BD	104	104	104	108	175	173	134	134	155	169	139	141	-9	-9	130	134	241	241	177	193	222	231	74	78	151	151	142	151	111	115	96	98	160	168	224	226	230	234
7.05	BD	104	104	98	108	173	173	134	138	-9	-9	131	132	152	166	130	142	241	245	177	191	222	231	78	78	151	151	144	151	113	115	98	98	162	168	226	226	228	234
7.06	BD	102	104	98	108	173	173	136	142	155	181	131	132	158	166	130	142	241	241	177	187	222	222	74	78	148	151	151	151	115	115	103	107	158	168	217	226	234	242
7.07	BD	92	104	102	108	-9	-9	134	140	151	181	141	141	166	166	134	136	237	241	183	187	231	243	74	74	148	153	141	151	109	113	98	98	160	163	226	226	234	238
7.08	BD	102	104	104	108	-9	-9	134	142	149	155	128	141	-9	-9	130	132	241	245	177	193	222	232	64	74	-9	-9	151	151	109	115	103	108	148	160	226	230	234	238
7.09	BD	98	104	98	108	189	189	142	174	181	183	128	141	166	172	130	138	243	243	177	181	222	227	74	78	148	148	151	154	105	115	94	103	154	168	222	226	230	234
7.1	BD	102	104	98	108	189	189	134	138	175	181	131	132	-9	-9	134	136	241	241	177	193	222	234	74	78	151	151	145	151	107	115	94	103	154	160	226	242	234	240
7.11	BD	98	114	104	108	175	187	132	132	141	179	132	136	132	136	-9	-9	239	243	181	187	214	229	74	74	151	151	151	155	101	115	96	105	158	160	239	244	230	236
7.12	BD	98	114	108	108	175	189	132	132	141	141	132	136	-9	-9	144	152	243	245	181	187	231	231	64	74	155	155	151	155	111	115	94	96	145	160	224	224	230	234
7.13	BD	98	116	100	106	175	195	170	172	141	151	128	139	-9	-9	140	142	243	251	181	185	231	234	74	78	151	151	155	155	103	111	104	105	154	160	228	244	236	238
7.14	BD	98	104	98	108	175	175	132	138	141	159	136	136	136	136	-9	-9	243	245	181	189	231	243	74	82	-9	-9	151	155	111	111	100	105	154	160	224	231	230	238
7.15	BD	114	114	108	108	175	189	168	170	141	181	128	132	-9	-9	-9	-9	243	245	181	187	214	229	64	82	-9	-9	151	153	101	115	96	105	145	154	224	224	230	234
7.16	BD	98	100	106	106	175	175	142	170	141	181	128	138	166	166	136	140	243	243	181	185	214	226	68	82	-9	-9	153	153	101	101	94	108	154	157	244	247	234	236
7.17	BD	98	102	106	108	175	175	132	136	141	149	129	136	134	136	134	140	243	247	181	187	227	231	74	82	-9	-9	151	155	111	113	94	98	154	161	232	244	230	236
7.18	BD	98	100	106	106	175	175	136	170	141	173	128	136	164	166	-9	-9	243	249	181	181	214	235	74	78	151	155	151	155	101	109	94	107	160	160	232	244	232	236
7.19	BD	98	104	102	106	175	175	132	136	141	169	128	136	162	166	134	144	243	245	181	193	231	235	64	82	150	155	150	155	111	111	94	100	154	161	242	244	228	236
7.2	BD	92	102	98	108	175	175	136	140	151	179	130	139	154	164	130	132	241	243	181	187	223	227	64	74	147	147	142	146	107	113	94	96	158	172	224	224	232	234
7.21	BD	104	106	98	102	175	175	144	170	151	155	128	139	154	158	144	144	243	245	183	189	227	227	64	64	147	147	146	150	111	113	98	104	155	163	240	244	232	236
7.22	BD	104	106	98	102	175	175	144	144	155	159	130	139	154	158	144	144	243	245	183	189	227	239	64	76	-9	-9	146	150	-9	-9	96	98	155	172	240	243	232	236
7.23	BD	98	104	106	108	175	175	144	144	159	181	128	128	-9	-9	128	144	245	249	187	189	239	239	64	76	147	147	150	153	113	115	96	98	158	172	217	240	232	236
7.24	BD	92	104	98	108	175	175	136	140	151	179	130	139	150	164	130	132	241	243	181	187	223	227	64	74	152	152	142	146	107	113	94	96	158	172	224	224	232	234
7.25	BD	104	106	98	108	175	175	144	144	155	159	130	139	-9	-9	130	144	243	245	181	183	227	239	64	76	-9	-9	146	150	-9	-9	96	98	155	172	240	242	232	236
7.26	BD	102	104	108	108	185	185	138	140	157	159	130	132	150	162	138	144	243	245	181	189	220	239	64	78	151	152	146	142	115	113	98	98	160	163	224	224	236	240
7.27	BD	104	114	106	108	175	189	140	144	151	185	130	136	150	162	140	144	239	241	181	183	227	227	64	64	-9	-9	150	155	113	115	94	103	154	163	226	240	232	238
7.28	BD	104	104	98	108	175	189	140	140	-9	-9	130	134	154	162	132	144	245	245	189	193	227	229	64	64	152	152	146	146	113	113	94	107	148	163	224	240	230	236
7.29	BD	98	102	98	106	-9	-9	140	140	151	151	130	132	150	152	132	136	243	245	177	189	224	227	64	66	150	152	150	152	105	113	-9	-9	161	163	224	226	236	236
8.01	CT	110	110	98	98	187	189	166	166	175	181	136	136	148	148	134	144	241	241	185	185	222	228	64	64	148	148	146	150	101	109	100	105	152	158	222	228	238	238
8.02	CT	110	110	98	98	187	187	150	150	181	181	136	136	158	158	136	144	241	253	185	197	-9	-9	64	64	148	147	145	146	109	109	105	125	152	158	228	228	228	238
8.03	CT	96	96	98	102	187	187	140	166	181	181	136	136	148	148	144	154	241	243	185	185	222	226	64	74	-9	-9	145	155	101	109	105	105	152	158	228	228	234	238
8.04	CT	-9	-9	98	106	183	185	166	166	181	181	136	136	148	158	136	144	241	251	185	197	222	222	64	78	-9	-9	145	151	101	101	100	105	148	152	226	252	234	238
8.05	CT	96	110	98	106	183	189	140	166	147	181	136	136	148	148	140	144	249	249	181	185	222	228	64	64	-9	-9	146	151	101	109	105	105	152	158	220	228	234	238
8.06	CT	96	110	98	98	181	183	-9	-9	181	181	136	139	158	162	142	144	245	249	185	197	222	228	64	64	151	151	146	151	101	109	105	105	152	158	226	226	234	238
8.07	CT	96	110	98	102	181	187	164	166	181	181	136	141	158	158	144	154	241	249	-9	-9	222	222	64	64	148	148	145	153	101	111	103	105	152	158	226	226	238	240
8.08	CT	110	110	98	106	187	187	140	166	175	181	136	140	158	162	-9	-9	241	243	185	197	222	228	64	64	151	151	146	155	101	109	105	105	152	158	226	226	234	238
8.09	CT	110	104	98	108	187	187	142	164	175	185	134	139	-9	-9	140	140	237	243	183	189	224	227	64	68	151	151	144	144	115	119	96	103	154	157	220	226	238	238
8.1	CT	104	110	98	98	187	187	142	144	179	185	-9	-9	152	160	136	136	237	241	177	189	227	230	78	86	150	150	144	153	111	115	96	106	160	162	220	222	238	240
8.11	CT	110	110	98	102	187	187	142	140	163	185	134	135	160	160	134	136	237	247	-9	-9	222	227	78	82	150	150	144	153	111	115	96	103	155	160	220	249	238	238
8.12	CT	-9	-9	98	98	-9	-9	142	150	-9	-9	134	130	150	160	134	136	-9	-9	189	197	227	239	-9	-9	151	151	142	144	115	117	96	96	157	158	220	222	228	238
8.13	CT	110	128	102	106	187	183	134	140	181	181	-9	-9	142	142	130	134	237	243	183	187	222	229	78	78	150	152	145	152	111	117	96	105	160	161	220	230	238	240
8.14	CT	110	120	102	102	175	175	140	150	173	181	134	136	150	150	134	136	-9	-9	185	193	222	230	86	86	150	150	144	145	101	111	105	107	161	162	220	230	230	230
8.15	CT	110	122	98	102	187	187	140	142	-9	-9	135	141	-9	-9	134	134	237	243	191	193	222	231	78	82	150	150	142	151	111	111	96	105	154	160	220	220	230	238
8.16	CT	98	120	98	98	181	187	140	140	147	189	134	141	150	150	134	148	237	251	189	193	222	230	64	78	150	150	144	145	101	111	105	109	160	163	220	220	238	240
8.17	CT	92	110	98	102	181	187	140	150	147	189	134	141	150	160	134	134	237	251	189	193	222	229	78	86	150	150	144	145	105	111	96	107	160	162	220	230	238	240
8.18	CT	110	120	98	102	175	181	140	150	147	189	136	141	150	150	134	134	251	251	183	185	222	229	64	78	150	150	142	144	105	111	96	109	160	163	220	230	230	240
8.19	CT	98	120	98	98	175	181	140	140	-9	-9	-9	-9	150	150	134	134	251	255	183	189	222	230	64	78	150	150	142	144	111	105	96	109	160	163	220	220	230	240
8.2	CT	96	120	98	98	187	193	140	150	147	169	130	134	150	154	134	140	243	247	183	197	-9	-9	78	86	142	150	142	144	111	117	96	96	158	162	220	222	228	238
8.21	CT	108	128	98	106	185	187	138	142	181	181	128	135	140	158	140	140	243	243	187	189	234	239	64	68	151	151	146	151	107	111	94	105	152	163	222	242	230	240
8.22	CT	108	122	98	106	185	189	134	144	-9	-9	128	142	162	170	140	140	243	245	181	189	224	232	-9	-9	-9	-9	142	146	107	115	103	107	152	161	222	230	238	240
8.23	CT	100	108	106	108	185	191	144	150	177	181	128	141	162	162	140	140	243	249	189	197	230	234	64	64	151	151	146	151	107	111	96	107	152	155	222	228	232	240
8.24	CT	108	126	104	106	185	185	138	138	175	181	128	131	158	170	140	140	241	243	189	191	232	239	64	80	151	151	146	146	107	107	94	125	152	158	222	242	240	240
8.25	CT	100	108	98	106	175	185	142	144	177	181	128	136	162	162	136	140	243	245	189	189	230	232	64	78	151	157	146	151	107	109	98	107	152	154	-9	-9	240	240
8.26	CT	104	110	98	104	181	183	132	134	175	189	130	130	-9	-9	132	144	243	243	187	189	229	245	68	82	152	152	142	146	103	115	96	103	157	160	220	226	-9	-9
8.27	CT	110	122	104	104	183	183	140	140	151	175	128	133	140	140	142	144	243	251	-9	-9	235	245	64	68	152	152	146	156	101	115	96	100	151	160	226	242	228	238
8.28	CT	100	104	98	106	-9	-9	132	140	175	183	128	134	160	160	134	144	243	247	185	189	232	245	74	76	151	151	146	155	109	115	96	100	146	152	220	226	228	238
8.29	CT	100	104	98	104	183	183	134	140	175	189	130	130	140	152	132	144	243	247	187	187	229	245	74	82	152	152	142	146	103	115	96	107	152	157	224	226	228	238
8.3	CT	100	100	102	106	181	181	132	138	175	175	128	136	160	160	-9	-9	243	253	183	189	230	245	74	78	151	151	146	152	115	119	96	100	152	154	226	226	228	240
9.01	GE	92	96	102	104	175	189	132	140	147	177	133	142	168	168	132	134	237	243	187	189	222	231	64	78	151	153	151	151	101	101	-9	-9	154	157	224	232	232	236
9.02	GE	100	102	98	104	183	189	138	180	147	155	133	140	148	158	134	140	237	243	177	179	227	231	64	78	151	153	-9	-9	109	111	98	98	154	154	226	256	232	234
9.03	GE	100	106	100	102	175	189	140	142	147	151	133	133	156	158	136	136	237	243	179	183	224	224	70	80	151	151	153	153	101	117	98	98	155	165	224	243	232	236
9.04	GE	100	102	100	108	-9	-9	134	140	171	171	132	139	158	158	134	140	245	247	181	187	222	231	70	74	151	151	153	153	105	109	96	105	163	165	226	228	238	238
9.05	GE	100	112	104	108	183	189	134	180	147	151	132	136	158	158	134	138	239	247	187	191	231	231	70	70	142	151	142	153	105	109	98	103	157	165	224	224	238	240
9.06	GE	96	124	98	100	189	189	140	132	147	159	133	134	146	158	134	144	237	245	187	191	227	231	64	78	-9	-9	153	154	105	109	96	97	154	154	224	226	232	240
9.07	GE	100	112	104	104	177	189	140	140	147	183	128	132	158	168	134	142	237	243	187	193	224	226	70	76	151	151	151	150	101	109	-9	-9	149	165	224	232	232	238
9.08	GE	100	112	104	108	187	189	134	180	147	151	133	136	158	168	134	138	237	237	187	191	231	231	70	70	142	151	-9	-9	105	109	96	103	157	165	224	224	232	240
9.09	GE	100	108	98	104	175	175	136	140	149	183	128	136	160	160	134	146	237	243	185	187	227	229	74	82	154	154	141	141	111	113	100	105	160	162	234	242	238	238
9.1	GE	92	112	98	104	175	179	140	156	-9	-9	132	137	144	160	134	146	243	243	185	185	229	232	74	74	153	153	142	145	113	113	99	115	158	160	224	242	232	236
9.11	GE	100	112	98	104	175	179	140	140	177	183	128	132	-9	-9	134	134	243	243	185	185	229	232	74	74	153	153	142	145	113	113	105	115	158	160	224	224	232	236
9.12	GE	100	102	98	98	175	175	140	140	-9	-9	137	139	158	164	134	146	237	243	183	185	227	229	74	82	-9	-9	141	144	111	113	99	100	160	162	224	224	238	238
9.13	GE	92	102	98	104	175	175	140	140	149	183	137	140	-9	-9	134	146	243	243	183	185	227	234	78	78	-9	-9	141	144	111	111	100	105	152	162	234	234	236	238
9.14	GE	100	100	98	100	175	183	140	140	183	183	128	142	158	158	134	136	243	243	185	189	224	229	76	78	-9	-9	141	148	103	113	99	103	152	152	222	224	236	236
9.15	GE	92	108	98	98	175	175	136	140	149	183	128	136	160	160	134	134	237	243	185	187	227	234	74	74	154	154	141	148	111	111	100	105	160	162	222	234	238	238
9.16	GE	100	100	98	104	183	183	140	140	-9	-9	128	142	158	158	134	136	237	243	185	189	224	234	76	78	141	153	141	148	103	111	99	103	152	152	222	224	236	238
9.17	GE	96	100	98	104	-9	-9	-9	-9	155	161	128	128	-9	-9	128	134	239	253	179	183	229	231	74	74	150	151	144	152	105	109	94	94	154	157	222	222	238	240
9.18	GE	126	126	98	108	189	193	146	166	145	161	128	128	-9	-9	132	134	243	249	179	179	229	231	78	78	150	150	141	141	105	109	94	105	158	160	220	242	238	238
9.19	GE	100	100	98	98	181	181	138	144	161	169	128	128	152	160	134	146	245	253	179	191	222	229	74	78	150	150	144	153	105	115	105	103	146	154	222	230	236	238
9.2	GE	100	124	98	108	183	193	138	140	149	167	128	139	116	152	144	146	243	215	179	191	226	229	74	80	-9	-9	141	141	105	109	94	105	151	154	228	242	238	240
9.21	GE	-9	-9	98	108	193	193	138	136	147	167	128	141	152	166	142	146	243	249	189	193	229	232	74	76	-9	-9	141	148	-9	-9	-9	-9	154	160	226	242	230	238
9.22	GE	100	116	98	108	183	193	138	140	145	161	128	142	148	152	146	146	247	253	175	189	229	229	78	78	150	151	141	144	103	105	94	105	154	160	222	236	232	238
9.23	GE	100	102	98	102	-9	-9	140	166	161	179	128	133	152	144	134	146	253	257	179	193	227	229	74	74	-9	-9	144	144	105	105	-9	-9	160	163	222	228	228	238
9.24	GE	92	126	98	108	-9	-9	138	146	145	167	128	128	152	168	132	146	249	253	179	179	229	231	78	78	150	150	141	144	105	115	103	103	158	160	220	222	238	238
10.01	LB	96	96	98	102	-9	-9	156	170	177	177	130	130	152	162	144	150	245	251	-9	-9	235	245	70	80	149	149	142	155	105	111	96	98	154	161	224	247	232	240
10.02	LB	96	118	98	108	193	193	136	156	177	177	130	132	166	172	146	150	239	239	187	187	221	222	64	76	149	149	151	155	117	123	96	98	158	161	-9	-9	238	240
10.03	LB	96	106	98	102	175	193	138	140	151	177	-9	-9	160	172	140	144	239	243	187	191	235	235	64	64	151	151	153	155	105	115	96	96	146	161	224	240	238	240
10.04	LB	96	106	98	102	175	193	138	140	151	177	130	139	152	160	140	146	239	243	187	189	221	234	64	64	151	151	146	153	105	123	96	98	-9	-9	224	240	238	240
10.05	LB	-9	-9	-9	-9	175	193	136	156	163	177	130	132	166	172	140	146	245	245	187	193	221	230	76	80	149	149	146	151	115	123	98	98	161	161	-9	-9	238	240
10.06	LB	102	122	98	102	175	175	138	140	173	177	132	135	158	164	132	136	241	253	183	191	222	235	76	82	150	150	135	146	109	109	103	105	154	161	220	226	230	230
10.07	LB	110	122	102	102	175	187	138	140	173	187	133	135	158	162	132	134	241	241	181	185	227	235	64	76	140	141	141	142	107	109	103	103	157	161	222	247	228	230
10.08	LB	110	114	102	102	175	175	140	140	173	181	133	135	154	158	136	142	241	241	183	185	226	235	76	80	140	147	141	154	109	109	-9	-9	160	161	220	226	230	236
10.09	LB	110	114	102	102	-9	-9	138	140	159	173	136	139	158	168	134	136	245	245	183	185	231	235	74	76	140	141	141	141	115	121	103	123	145	158	225	226	236	240
10.1	LB	110	122	102	102	175	187	140	140	173	187	132	139	154	164	132	140	241	241	189	191	227	235	64	76	-9	-9	146	146	107	121	96	103	157	161	222	222	228	230
10.11	LB	102	104	102	106	191	191	138	140	147	171	131	139	150	158	132	136	243	245	185	185	232	235	64	76	-9	-9	141	153	121	121	103	105	158	160	222	222	236	238
10.12	LB	102	114	98	102	175	183	140	140	173	189	133	139	154	154	132	142	241	245	185	189	226	235	74	76	140	145	141	141	109	109	98	103	158	162	222	222	236	236
10.13	LB	110	120	102	102	175	175	140	140	171	171	128	135	154	158	136	142	241	241	185	191	227	235	74	76	150	150	146	150	111	121	103	123	-9	-9	226	244	230	238
10.14	LB	100	116	104	104	185	185	132	146	151	181	136	139	-9	-9	132	134	245	245	187	193	231	236	64	64	-9	-9	-9	-9	111	111	100	106	154	154	234	242	238	238
10.15	LB	106	106	102	102	175	185	142	146	145	181	136	136	156	158	132	136	243	245	173	191	230	236	64	64	150	155	150	151	109	111	94	98	154	155	234	242	232	240
10.16	LB	-9	-9	104	104	183	185	140	146	-9	-9	-9	-9	-9	-9	-9	-9	245	245	187	191	-9	-9	80	80	153	153	142	151	111	123	98	107	157	162	-9	-9	-9	-9
10.17	LB	100	104	102	104	175	185	140	140	173	173	136	140	154	156	132	132	241	245	189	191	226	236	64	74	150	150	-9	-9	121	121	103	106	158	162	-9	-9	-9	-9
10.18	LB	100	118	98	102	185	193	134	146	155	181	128	136	148	156	132	134	241	245	187	195	235	236	78	80	153	153	151	153	103	111	100	106	160	162	222	234	230	240
10.19	LB	104	104	106	106	181	183	134	140	163	181	134	136	-9	-9	134	144	243	243	179	189	227	229	76	76	151	151	141	151	113	115	94	105	154	157	224	226	236	238
10.2	LB	92	104	98	104	181	181	134	140	151	181	128	136	-9	-9	134	134	243	243	179	189	221	226	-9	-9	148	148	151	151	111	111	94	105	160	162	-9	-9	234	236
10.21	LB	100	104	98	108	181	189	130	134	-9	-9	134	136	150	150	134	136	243	243	-9	-9	227	233	76	76	149	148	142	144	107	111	94	109	-9	-9	224	226	-9	-9
10.22	LB	100	104	98	108	191	199	134	136	177	181	130	136	-9	-9	134	142	243	243	179	187	227	231	78	76	148	148	142	148	111	115	94	103	154	158	220	224	230	236
10.23	LB	102	104	106	106	181	181	134	134	181	181	-9	-9	144	152	132	134	243	245	179	189	223	227	76	76	148	148	142	148	115	115	94	103	151	154	224	230	236	236
10.24	LB	100	104	98	108	189	191	140	140	153	183	128	136	134	144	134	146	237	249	185	185	221	229	64	64	-9	-9	-9	-9	-9	-9	-9	-9	-9	-9	217	224	-9	-9
10.25	LB	-9	-9	98	98	-9	-9	134	134	157	183	128	136	154	144	132	134	241	249	-9	-9	221	233	64	64	151	151	142	154	109	111	94	94	158	162	224	253	230	236
10.26	LB	104	104	106	108	189	191	134	134	-9	-9	133	136	138	144	132	134	245	249	181	191	214	221	78	76	148	148	142	152	111	111	94	105	151	154	224	230	228	236
11.01	LA	102	102	98	102	191	193	134	142	153	157	134	141	-9	-9	-9	-9	237	243	179	185	235	235	68	80	146	147	144	146	109	115	98	105	146	161	226	228	228	234
11.02	LA	102	112	102	102	187	191	140	142	153	161	137	141	150	168	134	144	243	249	183	185	235	235	74	74	146	151	146	152	109	115	98	103	154	163	226	240	234	240
11.03	LA	102	102	98	102	183	191	132	142	173	173	137	137	156	168	134	142	243	245	185	189	232	232	64	74	153	153	146	151	109	115	96	96	161	163	226	226	234	242
11.04	LA	102	102	102	106	185	191	142	144	173	173	134	136	164	168	132	140	243	245	179	189	222	235	74	80	-9	-9	146	146	105	109	96	103	154	163	226	228	234	242
11.05	LA	102	102	98	102	189	193	134	142	153	157	134	141	168	168	134	142	237	237	179	185	235	235	74	80	146	147	144	146	109	115	96	105	161	163	226	226	228	238
11.06	LA	102	102	98	102	183	189	132	142	153	173	-9	-9	156	168	134	134	237	245	179	189	232	232	64	74	153	153	146	151	109	115	96	98	161	163	226	226	238	242
11.07	LA	92	102	102	106	183	189	142	144	173	173	134	136	-9	-9	134	134	237	245	185	189	235	235	68	80	146	149	146	146	105	109	96	103	146	154	226	228	238	242
11.08	LA	-9	-9	102	104	191	191	140	142	163	173	132	137	-9	-9	134	140	243	243	179	187	-9	-9	-9	-9	146	151	146	152	109	109	96	103	146	155	226	228	234	240
11.09	LA	92	102	98	102	191	193	134	142	157	173	134	141	-9	-9	140	140	237	243	185	185	222	235	74	80	-9	-9	144	146	109	115	96	105	161	163	226	228	228	234
11.1	LA	92	102	98	102	185	191	136	142	153	173	134	137	-9	-9	132	140	243	245	185	189	235	235	64	74	146	146	146	151	105	109	96	97	161	163	226	226	234	242
11.11	LA	102	108	98	106	175	175	140	140	159	177	128	136	164	164	134	134	243	257	183	189	222	229	64	86	152	152	141	144	103	111	105	105	145	154	224	244	232	240
11.12	LA	100	104	100	102	175	189	138	140	149	159	133	139	150	150	134	134	241	241	173	183	227	235	76	86	153	153	144	152	109	119	96	105	154	154	220	242	232	238
11.13	LA	102	102	98	108	175	189	140	140	159	179	139	142	-9	-9	134	132	241	243	179	183	224	229	84	86	152	152	153	157	103	103	103	105	154	154	220	220	236	238
11.14	LA	102	108	98	98	-9	-9	134	138	159	181	136	136	162	164	-9	-9	257	257	177	193	224	235	78	86	-9	-9	146	153	109	119	98	105	154	157	224	230	230	232
11.15	LA	100	108	100	106	-9	-9	140	144	153	179	128	139	164	164	134	140	241	257	177	183	222	229	70	86	153	153	153	154	103	111	105	105	154	162	220	220	232	238
11.16	LA	102	114	98	98	-9	-9	132	140	153	169	136	136	-9	-9	136	142	245	257	183	193	232	235	80	86	-9	-9	142	144	109	109	103	105	154	154	220	226	230	232
11.17	LA	102	106	98	100	175	175	138	138	153	185	136	139	148	164	136	150	241	241	177	177	223	229	74	86	152	152	145	153	103	113	96	105	154	161	224	226	236	238
11.18	LA	100	112	100	102	185	185	134	138	159	185	139	141	148	164	-9	-9	247	257	183	193	235	235	64	86	151	153	151	153	109	113	96	105	154	157	220	230	236	240
11.19	LA	102	108	98	106	175	199	140	164	153	179	128	139	-9	-9	134	134	241	243	183	183	235	235	70	86	152	152	141	144	109	115	105	105	154	162	224	226	236	238
11.2	LA	98	100	98	106	175	175	140	140	153	181	134	136	150	150	-9	-9	241	243	183	185	229	234	70	86	153	153	141	153	103	113	96	105	142	154	220	222	234	236
11.21	LA	100	106	98	106	183	189	140	140	149	181	128	139	156	164	134	140	243	243	183	191	230	232	64	80	-9	-9	148	150	101	111	105	106	154	160	226	226	228	240
11.22	LA	102	126	100	106	187	189	136	158	145	151	136	136	144	152	132	138	241	245	183	189	226	232	76	80	-9	-9	135	151	111	111	96	96	155	161	-9	-9	-9	-9
11.23	LA	100	102	98	106	183	187	140	140	145	165	128	133	144	164	132	140	239	243	183	183	222	232	80	82	150	150	144	148	111	111	96	98	154	154	224	247	234	240
11.24	LA	100	102	100	106	183	187	140	142	149	155	132	136	164	164	132	144	243	245	179	183	223	226	64	80	150	150	148	155	111	121	97	105	154	163	224	222	230	240
11.25	LA	102	102	-9	-9	183	189	158	158	149	179	128	139	146	152	132	132	243	245	183	193	226	229	76	76	151	152	151	155	111	111	96	103	145	161	-9	-9	230	240
11.26	LA	100	122	98	106	175	183	140	140	145	157	128	136	146	152	140	142	243	245	183	195	232	232	78	80	152	152	141	148	109	111	96	105	154	154	224	224	240	240
11.27	LA	92	100	-9	-9	187	185	136	158	149	181	128	136	144	152	132	138	243	243	183	189	226	229	76	76	152	152	145	151	109	111	96	107	154	161	226	226	234	240
11.28	LA	100	102	98	106	187	187	128	158	149	165	133	136	144	152	132	132	239	241	189	189	222	226	80	82	152	152	144	151	111	111	96	98	154	154	224	247	-9	-9
11.29	LA	92	102	106	108	187	193	140	158	145	165	136	136	144	152	132	140	241	243	181	189	232	232	76	76	148	152	151	153	109	111	98	105	148	161	-9	-9	228	240
11.3	LA	100	122	98	106	175	183	140	158	149	157	128	128	144	152	138	140	243	245	189	195	232	232	76	78	152	152	141	148	109	111	96	105	154	161	224	247	240	240
12.01	MB	102	128	98	102	175	189	140	150	147	173	134	139	152	152	132	146	239	247	189	191	231	231	86	86	151	151	141	142	103	111	98	103	155	154	228	238	236	238
12.02	MB	102	102	102	104	189	195	136	140	-9	-9	134	139	152	156	132	136	243	239	191	195	214	223	64	74	142	151	142	154	111	115	96	98	161	168	217	226	228	244
12.03	MB	118	128	98	102	-9	-9	136	140	147	173	139	139	152	152	132	132	239	249	183	189	223	238	86	86	152	151	141	142	103	111	98	103	155	157	226	228	236	244
12.04	MB	118	128	98	102	175	189	140	150	173	173	134	139	152	152	132	132	239	247	183	189	231	238	86	86	151	151	141	142	103	111	98	103	155	157	226	228	236	238
12.05	MB	104	118	102	108	189	189	136	140	-9	-9	132	139	148	152	132	140	-9	-9	183	183	223	229	64	64	151	151	142	153	109	111	96	98	158	161	217	220	238	240
12.06	MB	122	124	98	102	175	183	134	168	151	159	136	140	154	154	130	134	241	245	181	183	227	231	80	86	-9	-9	151	152	101	101	103	109	154	160	232	244	230	238
12.07	MB	92	128	98	104	183	187	138	168	155	159	140	140	154	154	134	146	243	245	187	189	227	235	76	86	151	153	-9	-9	109	111	98	98	158	160	224	245	234	238
12.08	MB	106	128	98	98	183	183	136	138	159	189	140	140	158	164	134	144	245	245	185	189	227	236	-9	-9	153	153	151	155	109	111	94	109	157	160	224	228	228	238
12.09	MB	124	124	98	106	183	187	140	168	159	171	-9	-9	-9	-9	-9	-9	243	245	181	185	227	227	70	86	151	153	151	153	109	113	98	109	154	160	230	232	234	238
12.1	MB	106	128	98	102	199	199	136	138	159	189	140	140	164	164	134	144	-9	-9	175	189	227	236	64	86	153	153	151	155	109	119	98	108	154	160	228	232	228	238
12.11	MB	98	106	98	100	-9	-9	132	138	163	171	132	136	144	156	142	146	241	243	185	197	220	223	82	82	151	151	145	146	111	115	104	104	157	158	224	234	230	232
12.12	MB	100	102	98	102	175	187	140	156	163	173	-9	-9	140	158	130	140	241	243	183	197	223	235	64	78	150	151	145	149	111	113	103	104	160	161	234	234	228	230
12.13	MB	100	104	98	98	175	175	132	138	151	163	134	136	-9	-9	140	142	239	243	181	197	223	229	64	64	144	151	144	150	111	119	104	105	157	160	240	244	238	238
12.14	MB	92	100	98	98	181	181	156	166	149	177	136	138	152	158	134	142	239	245	183	197	223	223	64	64	149	151	150	151	111	115	-9	-9	157	161	236	240	232	238
12.15	MB	92	100	98	98	181	181	132	134	149	177	134	137	136	158	142	142	239	245	187	197	223	235	82	82	151	151	145	151	109	111	104	100	155	157	234	236	232	238
12.16	MB	96	100	98	106	175	189	132	140	163	177	136	142	-9	-9	140	142	239	243	189	197	223	223	64	64	151	151	150	155	103	111	-9	-9	154	161	217	240	228	238
12.17	MB	100	100	98	102	-9	-9	134	156	163	179	128	134	158	162	140	146	241	251	185	197	223	232	82	82	151	151	141	145	105	111	-9	-9	154	157	226	240	230	240
12.18	MB	106	122	98	106	175	183	132	140	177	177	134	134	158	170	140	140	239	245	189	197	223	229	64	82	149	151	145	154	111	111	-9	-9	157	158	224	240	232	238
12.19	MB	100	122	98	106	175	183	140	156	163	179	134	134	158	170	140	140	239	245	-9	-9	223	229	64	82	149	151	150	154	111	111	104	125	157	158	224	240	232	238
12.2	MB	92	100	98	98	175	183	132	168	149	177	134	138	156	158	140	144	239	239	197	197	223	223	64	82	151	151	150	151	111	115	104	125	157	157	236	240	232	238
12.21	MB	102	102	98	104	191	191	132	132	161	179	130	133	152	154	136	140	245	249	183	193	234	234	74	80	151	151	151	152	109	111	98	98	161	162	228	228	238	238
12.22	MB	102	102	98	98	175	191	132	132	165	171	133	141	152	154	136	138	249	249	-9	-9	227	233	64	76	151	151	152	156	111	119	98	98	160	160	228	228	236	238
12.23	MB	102	116	98	102	191	191	140	140	147	179	136	141	-9	-9	134	136	249	249	183	189	224	234	64	64	-9	-9	153	156	109	109	103	109	-9	-9	228	244	238	238
12.24	MB	98	102	104	104	191	191	-9	-9	163	171	136	141	148	154	132	132	241	249	187	193	227	234	78	80	151	151	144	156	109	109	96	109	145	162	228	234	230	238
12.25	MB	102	102	98	104	191	191	-9	-9	163	171	133	133	154	154	136	142	241	249	183	193	234	234	64	78	151	151	152	156	109	109	103	109	-9	-9	224	228	234	238
12.26	MB	102	102	98	104	191	195	132	132	161	179	130	141	152	154	132	140	245	249	193	193	227	233	74	80	151	151	152	156	111	119	98	98	161	162	228	228	238	238
12.27	MB	98	102	98	98	183	191	140	156	163	179	133	133	140	164	132	140	243	249	189	189	234	234	74	80	157	157	151	154	105	109	98	103	162	165	222	228	238	240
12.28	MB	98	102	102	104	187	189	-9	-9	163	179	136	141	148	154	132	136	241	249	-9	-9	227	227	64	78	151	151	144	156	109	119	96	109	162	162	234	242	230	234
12.29	MB	98	102	98	104	189	193	140	156	153	171	133	141	-9	-9	132	138	-9	-9	189	193	220	234	76	80	157	157	146	151	107	109	96	109	162	162	242	242	234	234
12.3	MB	98	102	98	104	183	191	140	156	163	171	133	141	164	164	136	140	243	249	189	193	227	227	74	80	157	157	151	154	105	119	98	103	162	165	222	228	238	240
13.01	OD	102	104	102	104	187	193	142	144	-9	-9	132	140	140	140	134	140	243	243	181	189	-9	-9	76	76	148	148	135	151	103	105	96	109	162	162	224	228	230	238
13.02	OD	102	106	102	106	183	193	142	144	155	157	132	138	130	138	-9	-9	243	243	181	189	222	234	64	76	153	153	135	151	105	109	108	115	158	162	224	224	234	238
13.03	OD	102	104	98	106	185	193	142	144	157	157	132	141	138	138	134	140	237	243	181	181	224	230	-9	-9	-9	-9	-9	-9	115	117	96	123	-9	-9	224	224	238	240
13.04	OD	102	104	102	104	-9	-9	142	144	157	165	139	140	140	140	134	140	247	247	181	189	224	230	76	76	148	148	135	151	103	115	108	109	162	162	224	228	238	242
13.05	OD	96	102	98	98	191	193	-9	-9	-9	-9	135	139	138	138	134	140	239	243	181	183	222	231	64	76	153	152	153	153	105	115	103	108	149	162	224	226	238	238
13.06	OD	102	112	98	106	175	175	136	136	147	153	-9	-9	132	136	132	136	-9	-9	179	187	227	230	74	76	151	151	154	155	103	109	96	107	155	162	239	243	236	238
13.07	OD	100	100	98	98	175	183	-9	-9	153	167	128	136	150	152	136	136	239	243	-9	-9	227	235	64	64	145	151	142	154	109	109	96	103	157	158	222	226	236	238
13.08	OD	98	102	102	102	175	175	136	140	151	177	134	139	150	150	134	134	243	243	-9	-9	222	229	74	74	152	152	141	155	103	103	96	103	154	157	222	222	236	236
13.09	OD	100	102	98	98	175	175	136	136	153	153	128	128	136	152	136	136	243	243	181	187	229	232	74	76	151	151	142	145	103	105	-9	93	162	162	225	243	240	240
13.1	OD	92	100	98	98	-9	-9	142	142	149	151	139	142	136	140	136	142	-9	-9	179	187	214	229	-9	-9	151	151	142	152	103	113	96	103	154	162	222	224	236	236
13.11	OD	92	102	98	98	181	181	140	140	179	179	139	141	138	138	142	146	247	247	187	187	-9	-9	64	74	151	151	142	150	109	115	94	96	152	154	226	226	232	234
13.12	OD	98	102	98	108	181	181	132	140	179	179	139	141	138	138	132	146	247	247	187	187	224	231	74	74	142	142	141	142	109	115	94	96	152	152	224	226	232	234
13.13	OD	102	116	102	102	183	183	-9	-9	-9	-9	-9	-9	136	138	132	134	243	247	175	187	229	231	-9	-9	-9	-9	142	142	109	121	94	105	152	154	220	226	230	234
13.14	OD	92	102	98	98	181	185	142	146	145	151	128	139	-9	-9	134	140	245	245	181	187	231	232	76	76	151	151	-9	-9	-9	-9	94	96	-9	-9	224	226	228	238
13.15	OD	102	130	98	98	-9	-9	138	142	151	151	134	139	138	142	134	144	245	245	191	191	-9	-9	74	80	151	151	142	148	109	113	94	104	152	152	224	224	228	240
13.16	OD	120	126	-9	-9	175	183	134	164	147	177	127	138	138	138	136	142	241	253	185	193	224	227	76	78	-9	-9	144	144	-9	-9	94	96	153	155	226	228	228	236
13.17	OD	102	110	-9	-9	175	177	132	140	151	151	127	131	144	144	138	142	249	249	181	185	226	227	-9	-9	149	153	141	144	109	111	94	96	-9	-9	232	242	236	240
13.18	OD	92	102	98	98	175	183	146	164	145	151	127	135	138	138	132	142	253	257	185	187	227	229	76	78	147	147	141	144	109	111	96	98	153	162	217	226	230	236
13.19	OD	112	120	108	108	175	191	138	140	151	151	127	127	136	144	140	142	247	253	185	187	227	235	-9	-9	147	147	144	153	111	111	94	96	153	161	224	242	228	236
13.2	OD	92	120	98	98	175	179	140	142	177	179	127	135	138	138	138	142	241	253	185	185	223	227	78	82	149	149	-9	-9	111	113	96	96	151	153	242	242	234	236
13.21	OD	92	102	98	106	-9	-9	136	142	151	155	139	141	156	152	144	154	241	247	191	191	-9	-9	78	80	148	148	141	148	103	109	94	96	152	154	222	226	234	238
13.22	OD	96	102	98	108	181	183	138	142	161	177	139	139	156	156	136	142	243	247	-9	-9	214	214	78	76	151	151	-9	-9	103	109	-9	-9	152	161	222	226	234	238
13.23	OD	92	102	98	100	183	183	142	142	-9	-9	128	139	144	142	140	144	245	247	177	181	222	232	-9	-9	147	151	146	148	107	109	96	97	152	161	226	228	236	238
13.24	OD	92	102	98	100	-9	-9	142	142	151	163	139	141	144	148	144	146	243	247	191	197	232	240	76	78	151	150	146	148	109	115	96	97	160	160	224	240	228	238
13.25	OD	98	102	98	108	183	183	-9	-9	161	173	131	139	-9	-9	132	136	245	245	181	181	214	231	78	78	148	148	-9	-9	109	113	96	106	152	166	224	247	232	238
13.26	OD	102	106	-9	-9	175	185	132	166	147	151	127	138	138	138	142	142	237	243	187	189	232	235	64	78	148	148	150	157	101	109	99	105	146	152	226	232	230	232
13.27	OD	96	112	98	104	191	191	138	168	147	149	127	138	138	138	134	142	237	245	187	197	232	232	74	78	-9	-9	146	157	-9	-9	98	105	151	157	222	244	238	238
13.28	OD	102	112	102	104	175	175	168	170	147	147	133	133	138	144	134	148	243	249	177	187	-9	-9	78	82	148	148	145	148	101	111	100	105	157	157	222	230	230	240
13.29	OD	96	122	104	106	191	195	146	166	-9	-9	127	133	138	144	134	152	237	243	181	197	232	235	64	78	148	148	144	145	101	109	103	105	146	153	222	228	238	240
13.3	OD	102	112	104	106	175	175	166	170	147	149	127	133	138	144	134	148	243	249	177	181	-9	-9	78	78	148	148	145	148	101	111	99	105	146	146	226	226	230	240
14.01	RD	100	112	106	106	175	175	-9	-9	151	163	-9	-9	150	162	142	142	241	249	189	193	224	227	-9	-9	-9	-9	142	144	103	113	98	98	160	163	226	226	234	240
14.02	RD	98	122	-9	-9	175	179	144	170	179	181	131	131	162	162	140	144	-9	-9	175	187	224	230	76	76	142	148	142	155	105	113	103	123	160	161	222	224	234	240
14.03	RD	100	124	98	106	175	187	-9	-9	-9	-9	-9	-9	-9	-9	136	142	243	249	179	187	234	234	64	78	-9	-9	151	157	107	109	106	123	146	160	226	226	234	240
14.04	RD	98	122	-9	-9	175	179	144	144	179	181	128	131	162	162	132	144	243	249	175	189	230	234	64	78	149	148	142	155	105	109	98	103	160	161	222	224	234	240
14.05	RD	100	100	106	108	179	181	-9	-9	151	163	131	135	150	162	140	142	245	247	189	189	224	232	-9	-9	151	152	142	144	113	113	103	123	160	161	224	224	234	240
14.06	RD	98	110	98	106	175	191	168	170	159	181	128	131	146	152	140	142	239	249	187	193	224	235	78	78	152	152	144	157	105	113	96	98	157	160	224	228	234	240
14.07	RD	100	106	106	102	179	179	144	170	151	151	131	133	152	154	140	144	245	247	187	189	234	241	78	78	-9	-9	141	157	107	109	94	123	158	160	226	228	234	234
14.08	RD	98	110	106	102	175	191	170	170	151	159	128	131	144	152	138	144	239	249	189	193	224	235	78	78	152	152	144	157	105	113	96	123	157	160	224	228	-9	-9
14.09	RD	98	104	102	106	175	177	140	170	159	181	134	131	162	164	140	144	247	253	183	189	232	234	78	78	148	148	144	157	109	115	103	123	154	160	226	236	234	234
14.1	RD	98	100	102	106	179	185	-9	-9	151	169	131	142	154	162	134	144	241	247	179	189	222	234	68	78	-9	-9	146	157	109	109	104	123	154	160	224	232	234	234
14.11	RD	92	100	98	108	-9	-9	136	136	151	151	128	139	148	152	136	146	241	245	179	187	220	223	64	70	-9	-9	155	155	109	109	100	103	154	157	224	234	228	234
14.12	RD	92	102	98	98	185	191	136	142	149	163	135	142	152	168	136	144	241	247	187	189	223	231	74	86	151	151	148	155	103	111	97	105	146	171	234	238	232	234
14.13	RD	92	104	108	108	175	191	140	140	163	181	139	139	158	158	-9	-9	245	245	179	187	223	235	74	80	148	149	145	151	109	111	103	106	146	169	228	234	228	240
14.14	RD	106	122	98	108	175	175	134	136	163	163	136	139	152	152	140	140	243	245	179	185	223	223	74	74	151	151	146	155	109	111	103	105	146	152	222	234	240	240
14.15	RD	92	104	106	108	175	191	140	140	163	177	136	139	152	152	140	148	245	245	179	185	223	227	70	78	149	149	151	155	109	111	98	105	157	158	247	247	232	240
14.16	RD	92	106	98	106	175	183	134	136	147	151	134	142	146	152	136	136	241	241	179	185	223	233	64	74	151	151	142	155	107	109	103	109	146	162	226	234	232	234
14.17	RD	92	116	98	108	175	175	140	166	-9	-9	128	139	152	154	134	136	-9	-9	179	179	223	227	74	82	-9	-9	141	155	111	123	98	105	146	154	-9	-9	240	240
14.18	RD	96	106	98	102	185	185	-9	-9	149	163	136	139	152	152	134	136	241	245	187	187	223	245	74	78	151	155	155	156	109	109	94	103	146	154	238	247	232	234
14.19	RD	100	106	98	108	185	185	140	166	151	179	137	139	152	154	136	146	241	243	173	187	223	245	74	80	145	151	145	145	109	115	98	103	146	161	-9	-9	232	234
14.2	RD	100	106	98	100	175	185	136	164	151	163	-9	-9	152	158	138	140	241	247	185	187	223	227	70	70	151	151	144	145	109	115	96	105	157	161	230	247	234	240
14.21	RD	-9	-9	98	108	175	175	132	140	177	181	130	136	-9	-9	134	142	243	251	183	185	227	235	64	80	151	153	151	153	113	113	98	105	146	163	224	244	232	232
14.22	RD	98	104	98	98	175	183	132	138	155	181	130	140	144	154	134	144	243	243	185	193	220	227	80	82	151	151	147	151	105	113	96	98	155	158	244	250	228	232
14.23	RD	96	122	98	104	175	175	132	132	177	179	134	141	160	160	134	140	239	245	177	185	218	227	78	82	152	152	146	151	109	113	98	98	158	161	222	224	228	232
14.24	RD	96	122	98	104	175	175	132	132	155	179	130	134	160	160	134	140	239	245	177	189	218	227	78	80	152	152	146	155	-9	-9	96	98	146	161	222	224	228	232
14.25	RD	98	104	98	104	175	181	132	138	177	181	130	139	146	160	-9	-9	243	243	189	193	220	227	80	82	151	151	147	155	-9	-9	96	96	158	158	224	251	228	232
14.26	RD	98	104	98	106	-9	-9	132	136	149	177	128	141	154	154	134	136	243	245	185	185	227	239	80	80	151	151	153	155	-9	-9	96	98	146	148	224	240	228	228
14.27	RD	-9	-9	102	104	175	175	132	144	155	185	130	132	154	160	134	140	245	245	185	189	227	229	74	82	150	151	150	155	113	121	98	100	154	158	224	226	228	240
14.28	RD	100	122	104	106	-9	-9	132	162	177	185	130	132	154	158	134	148	245	245	189	197	227	227	76	80	151	153	146	155	-9	-9	98	103	146	152	224	244	228	240
14.29	RD	116	122	104	104	175	175	132	136	149	155	131	141	152	154	134	146	243	245	183	189	224	227	80	82	151	151	141	155	109	113	96	106	154	158	224	224	228	240
14.3	RD	102	122	104	106	175	175	132	136	155	181	130	136	154	154	134	140	243	247	185	187	222	227	74	82	151	151	151	153	111	113	98	100	158	162	220	244	230	232
15.01	ST	102	102	-9	-9	181	181	140	140	147	163	128	131	168	168	132	136	245	245	177	189	224	229	74	74	-9	-9	142	155	105	109	96	98	152	155	220	228	228	234
15.02	ST	102	104	98	108	-9	-9	140	144	177	181	131	141	168	168	136	152	243	245	177	177	232	234	78	78	151	153	144	148	111	111	103	106	154	161	226	228	234	238
15.03	ST	96	102	102	106	181	187	-9	-9	163	183	134	136	152	152	136	146	245	245	177	195	229	234	-9	-9	152	152	144	155	121	121	98	105	155	162	224	244	228	234
15.04	ST	98	110	98	106	181	183	-9	-9	177	177	131	134	152	152	136	144	241	245	177	177	227	234	68	78	152	152	155	156	111	111	98	105	145	161	220	224	234	238
15.05	ST	98	120	98	106	-9	-9	156	178	153	163	136	139	152	158	134	134	243	245	177	189	222	229	74	78	152	152	146	155	109	115	98	107	161	168	224	224	234	236
15.06	ST	100	102	98	106	181	187	-9	-9	177	177	128	131	152	152	134	136	245	247	177	177	222	234	74	78	152	152	145	155	113	113	98	125	161	161	224	222	230	234
15.07	ST	102	120	98	106	175	175	156	180	153	177	136	140	152	158	134	134	243	245	185	189	222	234	74	74	152	152	146	148	-9	-9	98	107	155	168	224	232	234	236
15.08	ST	102	102	98	108	175	175	140	140	147	163	128	131	142	168	136	144	245	247	185	189	224	234	74	78	150	153	148	150	105	109	103	105	152	161	224	242	228	234
15.09	ST	98	100	98	108	181	183	140	140	177	181	131	139	-9	-9	134	146	239	245	177	179	229	229	78	82	152	152	151	155	109	117	98	98	157	161	220	228	234	240
15.1	ST	98	102	98	108	181	183	-9	-9	147	163	128	131	152	168	134	144	245	245	177	189	224	229	74	74	150	152	148	150	105	109	98	105	152	155	224	242	228	234
15.11	ST	98	130	-9	-9	175	189	134	140	169	177	131	134	162	156	132	140	243	249	191	197	229	231	64	78	-9	-9	145	145	111	111	98	105	157	158	234	247	238	240
15.12	ST	98	102	100	104	175	187	138	140	149	177	128	134	162	156	136	140	247	249	-9	-9	227	229	64	74	-9	-9	145	150	105	111	98	98	155	160	226	234	240	242
15.13	ST	98	100	106	106	175	189	140	140	177	183	134	142	156	156	136	140	247	249	183	197	229	231	64	74	150	150	141	145	113	113	96	106	158	159	220	226	238	240
15.14	ST	98	120	106	106	175	175	140	140	177	181	128	134	150	156	140	140	249	249	177	181	231	235	64	86	150	150	142	145	109	113	94	98	154	158	220	226	230	240
15.15	ST	92	130	102	104	187	189	134	140	169	177	131	134	156	162	132	144	243	247	177	191	229	231	74	78	150	150	141	145	111	111	96	105	155	157	234	234	238	242
15.16	ST	92	102	100	104	187	187	138	140	149	177	128	134	-9	-9	136	144	247	247	181	197	227	231	64	74	-9	-9	141	150	105	113	98	98	155	160	-9	-9	242	242
15.17	ST	92	120	-9	-9	187	193	158	170	177	177	128	134	156	156	132	144	247	251	177	189	230	231	64	78	151	155	141	145	101	113	96	98	158	158	226	234	238	242
15.18	ST	98	120	106	106	175	175	140	140	177	181	128	134	-9	-9	136	140	249	249	181	197	229	235	64	86	150	152	141	142	109	111	94	96	154	158	220	226	230	240
15.19	ST	98	104	-9	-9	187	187	160	170	177	189	134	142	156	156	134	144	241	247	189	197	231	231	74	82	151	153	141	152	103	113	98	100	154	155	228	234	240	242
15.2	ST	98	100	104	106	175	189	140	140	-9	-9	134	142	156	154	136	144	247	251	177	183	229	229	74	74	150	152	141	141	111	113	98	106	155	159	226	234	238	240
15.21	ST	102	104	100	106	175	189	144	144	167	183	132	132	156	158	134	154	239	243	181	185	227	235	74	74	149	150	144	146	103	103	96	103	148	155	226	226	238	240
15.22	ST	102	106	98	106	175	189	130	138	151	183	132	134	158	158	132	144	-9	-9	185	185	227	229	64	76	148	156	148	156	103	103	96	100	158	160	222	226	-9	-9
15.23	ST	98	104	106	106	175	181	144	144	159	185	132	132	142	142	-9	-9	243	245	185	193	227	243	76	82	146	146	142	146	103	103	97	103	157	158	224	224	238	240
15.24	ST	102	104	106	106	175	191	138	144	177	183	132	141	142	158	136	154	243	249	185	187	230	233	74	78	-9	-9	156	156	103	109	96	107	155	161	224	224	238	240
15.25	ST	98	102	104	106	175	193	144	144	-9	-9	134	137	158	158	132	136	239	243	181	185	223	227	76	76	150	150	146	156	103	117	96	105	154	158	-9	-9	240	240
15.26	ST	98	104	106	106	175	181	138	138	-9	-9	-9	-9	-9	-9	-9	-9	-9	-9	185	193	233	243	76	82	150	150	142	146	103	109	97	103	157	158	224	224	236	240
15.27	ST	102	106	106	108	175	189	140	144	181	183	134	134	-9	-9	134	154	243	243	185	197	222	227	74	78	-9	-9	154	156	103	103	96	103	155	160	224	224	236	240
15.28	ST	98	104	100	106	175	189	138	144	167	183	132	132	156	158	134	154	239	243	185	185	227	235	74	74	150	150	144	146	103	103	103	103	148	155	224	240	238	240
15.29	ST	98	124	106	106	175	187	136	144	159	171	134	140	-9	-9	132	132	241	243	185	185	227	227	74	74	146	146	146	156	103	123	96	106	155	168	224	226	230	240
15.3	ST	102	102	104	106	175	193	144	144	159	181	132	137	158	158	132	154	-9	-9	-9	-9	223	227	74	74	151	150	156	156	103	117	103	105	154	155	224	228	236	240
16.01	SW	92	92	104	106	189	199	134	142	177	181	128	128	134	152	134	134	245	245	189	191	227	232	64	74	151	151	150	155	107	109	104	108	149	158	230	247	228	228
16.02	SW	-9	-9	104	108	183	187	142	146	145	149	128	140	142	152	144	144	245	245	191	193	227	231	64	74	149	151	142	152	107	111	100	108	154	158	224	242	230	234
16.03	SW	98	104	102	102	189	199	136	140	149	177	128	139	148	148	136	144	245	245	187	189	222	222	64	78	-9	-9	155	155	103	105	98	106	146	158	228	247	228	238
16.04	SW	92	92	102	106	189	199	134	142	145	181	128	132	144	152	136	144	245	245	189	189	227	232	64	74	151	151	150	155	107	109	104	106	149	158	230	242	228	228
16.05	SW	98	104	102	102	187	187	136	140	145	149	128	139	148	148	-9	-9	245	257	187	191	227	227	64	78	153	153	142	155	105	105	98	106	146	158	228	247	230	238
16.06	SW	98	100	98	102	187	187	136	142	151	177	128	140	144	152	144	146	237	237	179	189	222	227	-9	-9	151	151	142	154	103	107	106	108	158	162	238	242	230	230
16.07	SW	92	104	104	106	189	199	134	136	145	181	128	128	134	148	134	134	245	245	189	189	227	232	64	74	-9	-9	142	150	107	109	104	108	149	158	230	242	228	228
16.08	SW	-9	-9	104	104	187	187	136	142	177	177	128	132	-9	-9	134	134	245	243	187	189	227	227	64	64	149	151	142	152	107	109	103	106	149	158	240	242	230	234
16.09	SW	98	100	98	104	187	187	136	136	151	177	-9	-9	144	148	146	144	237	237	179	191	227	227	64	82	153	153	154	155	107	107	106	108	158	162	238	242	230	230
16.1	SW	98	102	102	102	-9	-9	136	142	147	177	128	132	148	160	136	144	245	251	179	191	222	223	64	80	-9	-9	153	155	-9	-9	105	106	148	158	244	247	228	230
16.11	SW	96	100	98	104	175	175	-9	-9	171	181	128	142	138	138	-9	-9	245	245	183	183	223	232	68	80	148	148	142	150	113	115	96	107	155	158	224	254	230	230
16.12	SW	96	96	98	106	187	191	140	140	171	173	128	132	170	170	130	148	243	245	187	187	232	234	76	78	149	149	142	156	105	115	105	105	160	162	224	238	232	234
16.13	SW	96	96	98	102	175	175	-9	-9	159	171	128	128	138	144	134	148	245	247	177	183	231	232	68	76	148	148	141	156	115	115	105	105	154	162	224	226	230	238
16.14	SW	96	96	98	98	183	187	-9	-9	145	179	128	128	-9	-9	136	148	241	241	183	193	232	234	64	76	148	148	142	156	115	115	96	103	161	162	224	228	234	234
16.15	SW	96	100	98	106	-9	-9	140	140	171	173	132	142	-9	-9	130	148	245	245	-9	-9	232	234	78	80	148	148	142	150	105	115	96	96	158	160	224	238	230	232
16.16	SW	100	100	102	104	185	187	140	176	159	171	128	128	170	170	134	138	245	247	-9	-9	232	232	68	80	149	149	141	156	115	115	96	105	154	158	224	226	230	240
16.17	SW	96	96	98	98	187	187	140	140	145	171	128	128	138	146	136	148	241	241	183	193	222	234	64	80	148	148	142	156	111	115	103	105	158	161	224	228	234	234
16.18	SW	100	116	98	104	-9	-9	140	140	179	185	137	142	138	140	138	140	245	245	183	193	222	223	74	76	148	151	150	153	111	111	96	100	160	162	224	228	230	230
16.19	SW	96	100	98	98	187	185	138	140	153	179	128	128	164	170	130	138	237	245	183	193	232	232	76	78	149	151	156	156	115	115	105	108	148	162	224	226	230	240
16.2	SW	96	102	104	106	187	189	140	140	159	179	128	142	162	170	134	138	241	243	187	187	229	232	78	80	149	153	146	156	107	115	103	105	158	168	224	232	234	238
16.21	SW	104	122	98	98	191	191	132	132	151	179	131	139	156	156	134	142	237	245	-9	-9	235	235	64	64	149	149	150	150	103	109	94	94	154	171	226	226	234	238
16.22	SW	98	122	-9	-9	181	191	-9	-9	159	179	136	139	-9	-9	134	146	245	245	189	189	233	235	64	74	-9	-9	148	150	109	109	94	108	154	158	226	228	234	234
16.23	SW	104	122	98	98	179	191	178	180	163	179	133	139	136	152	136	144	243	245	189	189	226	239	74	78	-9	-9	138	148	105	105	94	105	158	168	226	226	232	234
16.24	SW	104	122	98	98	179	191	132	132	163	163	134	139	134	152	134	136	243	245	189	189	226	239	78	78	154	154	-9	-9	105	105	94	105	154	168	226	226	232	234
16.25	SW	104	122	98	98	191	191	132	132	151	179	131	139	140	156	142	144	237	245	183	189	-9	-9	64	74	149	149	150	150	103	105	94	103	158	171	226	228	234	238
16.26	SW	98	108	98	104	189	191	140	140	155	163	-9	-9	150	150	144	144	239	247	183	193	229	239	64	78	153	153	153	155	111	113	-9	-9	146	158	226	228	238	238
16.27	SW	102	102	98	102	187	189	140	172	147	177	128	136	158	160	130	144	239	239	189	189	229	234	64	78	150	150	154	155	105	111	105	108	152	158	230	230	230	238
16.28	SW	108	122	98	104	189	189	-9	-9	153	163	136	136	158	158	144	148	245	245	183	187	229	233	64	78	-9	-9	153	155	111	115	108	115	157	158	217	230	234	238
16.29	SW	102	108	98	102	187	189	140	172	147	177	128	136	158	160	130	144	239	239	183	189	229	234	78	78	150	150	154	155	105	111	105	108	158	158	226	226	230	238
17.01	TR	102	102	106	108	193	193	128	138	-9	-9	-9	-9	-9	-9	134	134	-9	-9	183	191	-9	-9	64	74	151	151	144	156	101	103	94	94	-9	-9	-9	-9	236	238
17.02	TR	92	102	98	98	189	189	-9	-9	189	189	131	142	154	154	134	142	247	257	181	187	233	233	70	76	150	150	151	156	103	103	94	103	145	162	240	249	236	238
17.03	TR	92	100	98	104	193	195	132	132	145	145	131	132	140	154	134	142	249	249	181	181	233	233	76	82	151	151	145	156	103	109	94	105	160	162	240	249	228	238
17.04	TR	92	100	98	108	189	191	132	132	145	181	128	133	134	154	134	154	251	257	179	181	231	231	74	86	-9	-9	153	156	113	123	103	105	154	162	232	242	236	238
17.05	TR	100	118	102	106	-9	9	132	132	145	149	133	136	-9	-9	134	134	247	257	183	193	226	231	76	76	149	151	153	153	103	113	100	105	155	162	222	232	228	236
17.06	TR	100	100	102	106	189	189	136	138	181	189	133	133	150	158	134	152	245	249	183	195	-9	-9	70	76	150	150	144	156	109	123	98	105	154	162	-9	-9	228	230
17.07	TR	100	104	102	106	189	189	136	138	163	189	133	135	150	150	134	148	239	249	181	183	226	231	76	78	-9	-9	141	153	103	113	94	98	162	162	222	249	228	230
17.08	TR	92	100	104	106	-9	-9	132	140	143	145	130	131	-9	-9	140	140	249	249	183	183	227	231	74	82	151	151	145	153	103	109	94	94	153	160	232	232	228	238
17.09	TR	102	104	98	100	175	179	140	142	151	163	-9	-9	152	152	142	148	243	245	175	187	232	232	80	80	-9	-9	153	155	111	119	96	103	-9	-9	224	226	230	238
17.1	TR	92	102	98	100	-9	-9	166	168	151	171	128	140	138	138	132	144	243	257	183	191	230	232	74	74	-9	-9	141	148	-9	-9	98	98	154	154	228	247	230	238
17.11	TR	98	102	102	106	175	181	136	140	151	153	139	141	-9	-9	132	146	-9	-9	187	193	227	227	68	74	-9	-9	141	155	109	109	-9	-9	154	155	228	234	232	238
17.12	TR	102	106	102	106	-9	-9	140	166	151	151	-9	-9	138	138	132	138	243	243	187	189	227	234	74	78	150	150	149	155	105	109	-9	-9	162	162	224	234	230	234
17.13	TR	102	102	98	106	175	189	142	166	151	177	126	139	138	138	132	136	-9	-9	183	197	227	239	70	74	-9	-9	141	145	109	115	98	121	154	154	-9	-9	232	240
17.14	TR	102	102	106	106	183	183	140	170	151	151	127	139	138	138	132	142	243	243	183	191	227	232	74	78	-9	-9	141	148	109	109	94	98	-9	-9	228	228	230	238
17.15	TR	92	102	98	106	181	183	140	140	149	177	136	140	152	152	-9	-9	243	249	181	183	227	232	-9	-9	149	149	155	155	109	109	94	103	158	162	228	234	230	230
17.16	TR	-9	-9	98	100	183	189	136	140	-9	-9	138	140	-9	-9	136	142	243	249	187	189	232	232	64	80	149	149	150	155	111	113	103	103	-9	-9	-9	-9	228	232
17.17	TR	92	102	98	100	175	175	138	140	163	177	136	139	-9	-9	142	142	243	247	187	191	232	234	78	80	150	150	153	155	111	111	94	103	-9	-9	224	228	230	238
17.18	TR	102	108	98	102	179	179	138	140	145	163	130	134	134	140	134	142	245	245	179	183	234	239	-9	-9	149	149	150	151	103	111	96	103	155	163	217	228	234	234
17.19	TR	100	102	98	108	179	179	132	140	145	151	128	128	144	150	134	142	245	255	187	199	232	234	-9	-9	149	149	142	153	111	111	98	103	155	161	217	238	228	230
17.2	TR	-9	-9	98	98	179	187	168	174	-9	-9	-9	-9	-9	-9	136	136	257	257	181	199	-9	-9	-9	-9	151	155	142	153	-9	-9	103	119	154	155	226	228	228	232
17.21	TR	102	108	98	102	179	193	138	140	147	173	129	134	134	138	136	140	-9	9	179	183	234	234	68	68	-9	-9	-9	-9	111	111	96	103	155	155	217	217	234	234
17.22	TR	102	108	98	106	179	181	-9	-9	147	147	134	135	-9	-9	132	134	-9	-9	179	191	234	234	-9	-9	-9	-9	142	145	111	111	96	119	-9	-9	226	238	234	240
17.23	TR	98	102	98	108	177	179	-9	-9	145	163	128	141	144	162	136	142	245	245	179	183	234	234	68	74	149	149	141	151	111	111	96	96	152	155	226	228	230	234
17.24	TR	98	102	98	108	-9	-9	-9	-9	145	181	128	135	144	144	134	142	257	257	-9	-9	229	234	70	70	149	149	142	155	101	107	97	103	155	158	-9	-9	230	234
17.25	TR	108	116	98	106	183	183	130	168	145	157	134	138	134	138	136	150	239	245	183	199	232	234	70	70	150	151	151	155	109	111	96	98	152	155	217	242	-9	-9
17.26	TR	100	102	98	106	179	179	140	170	-9	-9	-9	-9	-9	-9	-9	-9	245	245	179	183	234	238	68	74	151	151	141	151	105	111	96	96	152	155	217	228	230	234
17.27	TR	100	102	98	106	179	179	168	170	-9	-9	134	140	134	140	136	136	245	245	183	199	234	234	68	68	151	151	141	151	111	111	96	96	155	155	217	228	234	234
18.01	EL	100	118	104	108	187	187	140	166	-9	-9	132	139	150	150	138	140	243	245	189	199	-9	-9	-9	-9	150	156	141	148	103	117	94	98	154	163	224	226	228	234
18.02	EL	100	104	104	106	187	187	140	140	165	177	132	136	146	150	138	142	243	243	181	181	-9	-9	78	78	148	148	149	152	109	109	94	95	148	161	-9	-9	232	232
18.03	EL	92	100	98	102	177	195	140	142	-9	-9	132	132	154	158	132	146	243	243	181	187	227	227	-9	-9	148	152	148	150	103	109	96	128	154	161	228	247	234	234
18.04	EL	100	102	104	110	177	185	140	142	-9	-9	133	136	158	158	130	132	243	245	177	181	-9	-9	78	74	148	151	152	155	107	109	94	96	154	160	224	224	234	234
18.05	EL	96	100	102	104	177	185	140	144	181	181	135	136	158	172	132	138	241	243	181	181	231	231	78	78	148	148	152	155	117	117	96	107	161	161	240	247	228	234
18.06	EL	96	102	102	102	183	187	140	144	181	181	132	135	132	150	132	132	241	241	181	181	231	231	78	78	148	151	148	151	109	109	94	107	154	161	240	247	228	234
18.07	EL	100	122	102	104	187	187	140	150	-9	-9	128	136	144	150	-9	-9	243	245	181	193	-9	-9	64	78	148	148	148	151	103	117	96	98	161	161	224	236	234	242
18.08	EL	100	102	104	108	177	177	-9	-9	177	179	132	137	150	154	138	138	243	243	189	189	234	231	64	78	152	156	148	150	107	109	96	103	154	161	247	247	234	234
18.09	EL	96	100	102	104	183	187	140	144	181	181	132	135	150	150	132	132	241	241	181	181	231	231	78	78	148	148	148	151	109	109	96	107	154	161	224	240	228	234
18.1	EL	102	106	104	106	175	187	-9	-9	177	177	132	142	150	156	132	144	243	243	181	191	236	231	74	78	148	148	141	148	101	109	94	98	154	161	224	244	234	238
18.11	EL	100	118	104	108	189	189	138	148	151	151	128	128	-9	-9	138	140	245	245	183	191	227	235	64	76	153	153	142	149	107	109	103	106	148	162	222	228	232	238
18.12	EL	96	102	104	106	185	189	138	182	151	151	128	137	152	152	134	148	243	251	181	191	235	238	66	76	153	153	149	152	101	107	103	103	-9	-9	-9	-9	238	238
18.13	EL	92	100	106	104	183	189	138	140	163	177	128	128	148	140	136	140	243	243	181	191	224	235	64	76	152	153	149	153	107	109	103	103	148	158	222	224	232	236
18.14	EL	100	100	98	104	183	183	138	168	163	163	128	132	-9	-9	138	140	243	243	-9	-9	229	233	76	78	153	153	148	149	113	113	94	103	148	148	220	222	238	240
18.15	EL	102	122	104	104	189	189	134	138	-9	-9	137	139	-9	-9	132	140	245	249	191	195	233	233	76	80	153	152	149	151	111	113	98	103	148	163	222	224	232	232
18.16	EL	100	100	104	104	189	189	138	138	163	163	134	139	134	140	134	142	241	245	189	191	233	235	70	76	153	153	144	150	113	113	-9	-9	148	161	222	244	232	236
18.17	EL	102	108	104	108	183	185	136	138	-9	-9	-9	-9	152	152	134	146	243	255	187	191	223	235	76	78	-9	-9	149	151	101	107	98	103	148	157	222	241	236	238
18.18	EL	100	100	98	104	-9	-9	136	138	143	163	133	139	134	140	134	142	237	243	183	191	235	235	76	78	-9	-9	144	156	105	107	95	103	148	157	222	228	232	238
18.19	EL	98	100	100	108	183	183	136	142	-9	-9	133	136	160	164	132	154	241	245	183	193	224	235	68	82	148	150	151	151	113	113	98	123	154	161	226	242	236	240
18.2	EL	100	100	104	104	179	201	134	136	149	153	134	142	160	160	136	136	243	243	193	193	224	226	78	82	148	148	141	151	113	119	98	98	145	161	226	226	230	232
18.21	EL	98	100	98	100	183	185	132	142	173	179	132	136	-9	-9	136	156	245	245	183	193	223	224	78	82	151	151	153	153	115	115	98	105	161	162	234	244	240	240
18.22	EL	98	100	100	100	-9	-9	136	136	149	149	133	142	158	160	134	136	245	247	187	193	224	227	74	82	148	148	151	156	109	113	94	96	161	161	234	234	238	240
18.23	EL	98	100	98	100	179	181	130	136	149	149	130	142	160	160	136	136	243	243	193	193	224	229	-9	-9	147	151	146	151	101	115	94	107	154	161	226	249	230	238
18.24	EL	110	110	100	108	179	191	142	142	159	173	133	136	160	164	132	136	241	243	183	193	224	235	68	82	148	150	151	151	115	115	94	123	154	161	226	242	230	236
18.25	EL	-9	-9	-9	-9	177	179	136	142	-9	-9	136	141	160	162	146	154	241	243	185	193	224	228	78	82	147	148	142	153	113	119	98	100	154	161	226	230	230	240
18.26	EL	-9	-9	104	104	179	179	136	136	173	179	128	136	152	160	132	136	243	243	193	195	224	236	80	82	148	148	153	153	113	113	94	105	160	161	234	244	230	232
18.27	EL	110	110	-9	-9	179	181	136	138	173	183	130	136	-9	-9	136	144	245	253	179	193	-9	-9	64	82	151	151	141	153	113	123	94	105	158	161	224	234	236	240
19.01	GR	102	118	102	104	175	183	138	140	-9	-9	139	139	150	150	-9	-9	241	247	-9	-9	226	234	64	76	142	148	142	150	101	119	103	105	160	160	224	236	236	240
19.02	GR	100	102	102	102	-9	-9	140	140	145	155	139	141	144	152	132	146	241	243	185	195	229	234	64	74	151	151	144	150	103	115	103	103	162	168	224	232	230	236
19.03	GR	104	104	100	102	175	187	138	140	155	169	136	140	-9	-9	-9	-9	241	243	185	187	222	234	74	74	148	153	144	153	103	103	103	107	162	168	224	228	230	236
19.04	GR	96	104	102	104	175	189	134	138	145	145	136	140	150	150	136	146	241	241	187	187	232	234	74	80	148	152	150	153	103	111	103	104	160	168	224	226	228	236
19.05	GR	104	124	100	104	175	175	136	138	145	145	136	136	144	152	136	146	241	243	187	195	230	230	64	80	151	151	150	153	101	121	103	107	160	160	224	247	234	236
19.06	GR	102	120	102	104	-9	-9	134	138	155	157	136	136	-9	-9	140	146	245	253	187	195	-9	-9	64	74	148	148	144	150	101	115	103	107	154	160	220	224	238	240
19.07	GR	104	112	98	102	-9	-9	138	140	145	147	139	139	150	150	140	146	245	245	179	195	235	234	64	74	148	152	150	155	101	121	96	98	165	168	224	226	234	238
19.08	GR	102	118	102	102	175	183	132	140	149	155	136	136	150	150	146	146	241	247	185	195	234	243	64	82	148	152	147	153	103	115	103	105	160	172	224	242	236	240
19.09	GR	102	104	104	106	175	183	138	138	155	155	139	141	144	164	136	146	241	245	187	187	232	234	64	78	148	148	142	153	103	107	96	105	151	160	224	232	228	236
19.1	GR	102	124	100	104	-9	-9	136	138	145	145	135	139	144	160	140	146	243	245	185	195	230	230	64	80	148	148	150	150	101	121	98	103	160	160	222	224	234	238
19.11	GR	98	98	104	104	175	175	136	142	145	173	130	132	-9	-9	146	146	243	247	189	193	229	229	70	78	-9	-9	142	148	109	111	94	105	148	162	224	251	230	232
19.12	GR	98	100	98	104	175	175	136	142	145	159	130	132	144	160	146	146	243	247	189	193	229	229	64	78	151	151	148	151	109	111	94	105	148	162	224	251	230	232
19.13	GR	98	114	102	104	175	193	136	142	-9	-9	137	141	144	148	132	146	243	247	185	195	232	245	70	78	142	148	142	142	109	117	94	103	157	162	226	226	232	238
19.14	GR	-9	-9	98	104	175	175	172	178	173	173	133	141	158	160	136	146	239	247	193	195	227	229	70	80	142	148	142	142	103	111	103	103	162	166	226	251	232	238
19.15	GR	98	100	98	104	175	175	136	142	145	173	132	141	158	162	146	146	243	247	193	195	230	245	64	78	142	148	142	148	109	117	94	105	148	162	224	224	230	232
19.16	GR	98	100	98	104	175	175	142	178	-9	-9	130	132	-9	-9	146	146	243	247	189	193	230	245	70	78	151	153	142	148	109	117	103	105	148	162	224	251	230	232
19.17	GR	100	104	98	104	175	175	-9	-9	145	173	130	132	144	152	132	146	247	247	-9	-9	229	229	64	64	151	150	142	147	109	109	103	105	148	162	220	226	230	232
19.18	GR	104	104	104	104	175	175	136	142	145	159	130	132	144	150	146	146	243	247	189	193	229	229	70	78	-9	-9	148	151	109	111	94	105	148	162	224	251	230	232
19.19	GR	98	98	98	98	175	181	136	142	169	173	130	132	144	152	140	146	241	247	183	189	234	245	70	70	151	151	142	144	109	117	94	98	154	162	224	220	232	232
19.2	GR	-9	-9	98	104	175	181	136	140	149	159	130	132	158	160	144	146	245	247	195	195	229	234	70	78	148	150	151	155	111	111	98	103	145	162	-9	-9	230	232
19.21	GR	98	100	104	106	-9	-9	136	140	149	169	128	128	144	140	140	140	243	243	-9	-9	226	233	64	64	150	150	153	154	105	115	94	104	146	163	240	240	234	240
19.22	GR	102	104	104	106	185	189	136	142	169	181	128	132	144	154	134	140	243	247	181	181	220	226	64	64	-9	-9	154	154	105	117	94	104	146	155	-9	-9	238	240
19.23	GR	100	100	98	102	187	187	136	140	145	149	128	128	160	174	140	140	243	243	175	181	231	233	64	64	150	150	153	154	115	115	94	104	146	163	232	240	228	234
19.24	GR	104	104	104	106	185	185	136	142	163	169	128	132	160	154	134	140	243	247	183	185	231	247	64	64	141	152	141	154	109	115	92	104	146	162	226	247	234	240
19.25	GR	100	102	104	106	187	189	136	142	145	181	128	128	144	144	134	140	243	243	181	189	220	231	64	64	-9	-9	152	154	115	117	94	104	152	155	220	226	228	238
19.26	GR	104	116	104	108	-9	-9	136	140	145	145	128	136	144	158	136	142	243	243	183	189	226	230	64	64	150	150	148	154	105	105	104	108	146	157	226	232	228	232
19.27	GR	100	104	98	104	185	189	136	136	145	169	128	128	-9	-9	142	156	-9	-9	179	183	226	227	78	82	150	150	-9	-9	105	113	98	104	152	157	224	226	238	240
19.28	GR	100	100	98	102	187	187	136	140	149	169	128	128	156	160	142	142	243	247	177	183	226	233	64	64	152	152	152	154	105	115	94	104	146	163	232	240	234	240
19.29	GR	100	100	98	102	187	187	136	142	149	169	128	132	156	160	136	142	243	247	177	183	226	233	-9	-9	152	152	153	154	105	115	94	104	152	163	-9	-9	234	240
20.01	GT	96	110	98	98	187	189	134	146	147	179	132	136	146	160	134	142	245	251	187	193	222	226	64	64	149	149	148	159	103	103	98	98	160	162	224	224	236	236
20.02	GT	110	114	98	108	-9	-9	134	134	145	175	130	136	134	160	134	134	243	245	183	187	232	236	64	64	149	149	148	151	105	113	94	98	157	160	232	236	232	236
20.03	GT	92	110	106	108	-9	-9	140	142	147	159	134	142	-9	-9	134	154	243	245	179	183	222	222	64	78	-9	-9	148	151	103	123	98	98	160	163	224	226	236	236
20.04	GT	100	100	98	108	187	193	132	140	145	151	136	139	-9	-9	134	142	239	239	193	195	232	234	64	64	149	149	142	148	105	113	98	103	161	162	224	251	236	232
20.05	GT	110	110	108	108	187	181	140	142	145	169	128	136	134	144	134	142	245	245	183	185	222	234	64	72	149	147	148	154	111	113	98	109	-9	-9	224	224	238	236
20.06	GT	100	110	98	108	187	187	140	150	147	167	128	136	146	158	134	142	243	245	183	187	222	227	64	64	-9	-9	142	148	103	113	98	98	154	160	226	232	234	236
20.07	GT	96	110	98	98	187	187	134	146	145	179	132	134	134	160	134	142	245	251	187	193	226	232	64	64	149	149	148	159	113	113	98	98	160	162	224	224	236	236
20.08	GT	92	110	98	106	187	187	134	142	145	159	136	142	134	152	134	154	239	243	179	193	222	232	64	78	149	149	148	151	113	123	98	105	162	163	226	232	232	236
20.09	GT	102	106	100	110	187	191	142	142	147	159	134	142	160	176	134	140	243	249	181	183	227	236	64	74	149	153	150	151	-9	-9	100	100	148	148	226	226	238	238
20.1	GT	92	126	104	110	191	191	128	142	147	163	140	142	160	160	134	140	243	247	193	193	235	235	-9	-9	150	150	150	150	103	105	98	100	148	161	226	238	236	238
20.11	GT	114	126	100	110	187	189	128	142	147	141	138	142	160	150	134	134	239	243	193	193	231	235	74	78	150	150	142	153	105	105	98	101	148	162	226	238	234	236
20.12	GT	122	126	106	110	189	191	140	142	147	147	136	142	160	160	134	134	235	243	183	183	235	241	74	76	153	153	150	155	105	105	98	100	148	162	226	230	234	238
20.13	GT	102	102	98	110	189	189	128	142	145	147	137	140	150	160	134	138	235	239	-9	-9	227	234	74	64	150	151	148	150	-9	-9	94	100	152	161	226	234	232	236
20.14	GT	100	102	98	110	175	189	140	142	147	153	128	140	160	174	134	134	239	239	179	193	235	235	74	64	153	153	142	150	105	105	98	105	161	165	226	244	236	236
20.15	GT	102	116	104	110	173	191	-9	-9	147	151	128	140	-9	-9	134	148	243	243	199	193	223	235	74	74	153	152	142	144	105	105	94	100	148	158	226	230	234	238
20.16	GT	102	102	98	106	177	187	138	140	153	177	130	132	160	164	132	132	243	243	183	199	227	241	68	64	152	152	142	151	115	115	103	105	158	161	232	236	230	238
20.17	GT	102	110	98	108	173	177	134	138	155	155	130	134	158	170	140	140	241	243	-9	-9	235	241	-9	-9	152	149	144	151	117	117	103	103	155	158	244	236	232	238
20.18	GT	100	102	98	100	183	185	134	136	153	153	130	132	158	158	140	146	243	245	183	189	231	234	68	68	144	151	144	151	103	117	103	104	151	160	222	236	232	234
20.19	GT	100	102	98	108	177	199	138	138	153	173	130	136	154	158	140	140	243	243	183	189	233	241	-9	-9	151	151	151	155	115	113	103	106	158	162	236	244	236	238
20.2	GT	92	102	98	106	185	189	138	146	147	153	130	133	150	158	140	140	241	241	-9	-9	227	241	68	74	152	152	141	151	115	115	96	103	152	158	234	236	232	234
20.21	GT	102	104	98	106	185	185	136	138	153	153	130	134	164	170	140	146	243	245	183	183	229	231	68	68	-9	-9	144	151	111	117	-9	-9	160	162	-9	-9	234	238
20.22	GT	102	102	98	98	185	189	136	140	153	153	128	130	150	164	132	134	243	249	183	181	235	241	68	68	-9	-9	141	151	115	115	103	103	160	163	-9	-9	230	234
20.23	GT	96	104	98	106	183	183	140	140	145	145	128	136	-9	-9	142	154	243	245	179	189	223	234	68	86	151	151	142	151	103	111	98	100	157	161	240	244	230	240
20.24	GT	106	110	98	98	183	183	134	140	-9	-9	136	141	154	160	142	146	243	245	189	195	223	234	74	76	151	151	142	144	111	113	100	103	151	154	226	226	232	240
20.25	GT	100	104	98	106	175	183	140	140	145	145	136	142	152	158	134	134	245	249	183	189	227	234	76	86	151	151	142	153	101	109	100	108	157	161	228	244	232	240
20.26	GT	104	110	98	98	183	183	134	140	145	145	136	141	158	160	134	146	243	245	189	195	223	234	74	86	152	152	142	144	111	113	100	103	154	157	226	244	232	240
20.27	GT	102	106	100	110	183	183	138	140	145	159	136	136	144	158	134	134	245	247	183	189	222	223	76	76	151	151	142	153	109	109	98	100	151	162	226	236	228	240
20.28	GT	102	106	98	102	183	187	132	140	175	175	123	136	154	154	142	148	245	249	189	189	223	229	68	86	-9	-9	142	159	109	109	94	100	157	161	226	226	230	240
20.29	GT	102	106	104	110	181	183	134	140	145	159	-9	-9	144	154	134	146	245	245	175	189	234	234	70	86	151	151	142	151	109	123	98	100	157	160	226	240	232	240
21.01	KL	102	108	98	106	-9	-9	140	140	163	179	134	141	-9	-9	134	136	237	245	183	191	222	232	74	80	148	151	141	147	111	115	107	107	158	160	226	232	228	230
21.02	KL	108	108	96	96	189	199	132	140	-9	-9	133	133	144	152	134	142	237	243	181	187	223	231	72	80	151	151	141	146	109	115	-9	-9	152	158	215	226	228	230
21.03	KL	106	108	98	106	189	181	134	140	163	179	134	141	144	152	134	142	241	241	181	181	231	231	64	72	147	147	141	150	-9	-9	100	100	154	162	-9	-9	234	238
21.04	KL	-9	-9	100	106	183	189	132	140	145	145	132	134	144	138	-9	-9	237	237	183	189	222	227	74	74	151	151	151	151	115	115	107	107	158	161	-9	-9	230	238
21.05	KL	-9	-9	98	106	189	191	140	140	145	145	133	133	144	152	134	142	-9	-9	181	181	229	229	64	72	147	147	141	143	-9	-9	-9	-9	150	162	220	226	232	238
21.06	KL	110	120	98	106	189	189	140	140	149	177	132	138	152	162	138	140	243	249	195	197	234	236	70	78	148	151	141	144	109	113	96	128	154	152	224	224	228	238
21.07	KL	116	120	98	106	191	199	130	140	145	175	132	132	166	174	132	140	243	251	183	189	234	234	-9	-9	148	149	141	155	109	109	-9	-9	154	160	226	226	228	238
21.08	KL	110	120	-9	-9	189	189	140	146	175	177	132	138	154	162	136	138	243	249	189	197	234	236	-9	-9	148	148	141	155	109	113	-9	-9	-9	-9	224	224	228	238
21.09	KL	106	120	102	106	175	189	146	156	149	149	128	132	150	162	140	140	243	249	193	195	220	237	74	78	148	151	141	144	109	109	98	128	154	158	226	226	228	236
21.1	KL	118	120	104	106	185	191	138	146	153	175	132	132	166	166	134	136	-9	-9	189	195	220	236	78	78	-9	-9	-9	-9	105	105	103	128	-9	-9	224	228	228	240
21.11	KL	-9	-9	98	106	191	191	138	144	145	173	128	136	158	158	132	154	245	245	183	187	227	232	64	64	152	152	142	151	103	103	100	106	152	157	230	236	-9	-9
21.12	KL	102	110	106	108	187	187	138	140	145	163	136	141	158	162	132	134	-9	-9	187	187	227	236	64	74	152	152	152	154	101	101	100	106	157	157	236	242	238	238
21.13	KL	102	118	98	106	187	185	-9	-9	145	149	136	136	154	154	132	154	-9	-9	187	189	234	236	68	80	152	152	142	146	101	121	105	119	146	162	224	230	238	240
21.14	KL	-9	-9	102	108	185	187	138	138	147	183	136	141	158	158	134	154	243	243	187	187	224	236	64	70	152	153	142	148	101	101	98	106	152	157	224	242	238	240
21.15	KL	118	118	106	108	185	187	138	184	145	159	136	136	150	154	136	154	245	247	187	189	222	236	64	76	-9	-9	142	151	101	101	96	105	146	157	230	244	234	238
21.16	KL	104	118	106	106	175	191	-9	-9	147	181	136	136	-9	-9	134	136	245	245	187	189	227	227	64	64	147	148	142	142	101	103	103	105	154	157	222	230	238	240
21.17	KL	98	102	98	106	-9	-9	138	138	-9	-9	-9	-9	-9	-9	132	134	245	245	189	189	-9	-9	68	70	147	147	-9	-9	103	111	101	105	146	163	-9	-9	238	232
21.18	KL	92	118	108	108	181	191	138	138	147	151	136	136	150	154	132	134	245	245	189	189	222	227	68	70	147	147	151	154	-9	-9	100	105	146	146	224	230	238	240
21.19	KL	104	118	106	108	175	187	136	138	147	181	136	136	154	154	136	154	245	257	187	187	227	227	64	64	-9	-9	142	154	103	103	103	105	154	157	222	242	238	238
21.2	KL	102	104	102	106	187	195	140	138	145	147	136	136	146	154	130	154	245	257	183	187	227	227	64	68	147	147	142	153	101	101	98	106	146	154	224	242	238	238
21.21	KL	106	120	-9	-9	175	193	138	138	149	181	136	142	130	136	130	136	239	245	187	191	224	227	74	78	153	156	154	156	105	119	103	105	146	158	220	242	230	234
21.22	KL	102	104	104	108	189	193	140	142	153	181	130	133	136	136	136	136	245	245	189	189	234	242	-9	-9	151	153	152	156	111	113	103	105	145	161	222	242	234	238
21.23	KL	104	110	-9	-9	189	193	140	140	165	167	133	141	150	150	144	154	243	245	189	197	227	236	78	78	153	153	154	154	109	119	-9	-9	145	160	240	242	232	234
21.24	KL	106	120	98	108	175	193	136	140	165	165	133	136	-9	-9	130	136	245	247	191	193	227	229	64	64	-9	-9	154	154	105	119	103	105	145	161	-9	-9	234	240
21.25	KL	122	120	106	108	179	193	140	140	165	179	132	142	150	150	146	154	245	245	187	189	229	242	64	74	153	153	152	152	101	111	103	105	157	158	-9	-9	228	234
21.26	KL	102	108	98	102	175	189	138	138	149	153	134	142	138	138	130	142	243	257	191	193	230	232	70	80	148	151	146	155	-9	-9	98	105	152	162	226	228	238	240
21.27	KL	102	110	100	108	177	185	132	138	-9	-9	-9	-9	-9	-9	130	142	243	243	-9	-9	220	232	68	68	-9	-9	146	145	105	103	-9	-9	-9	-9	226	228	236	240
21.28	KL	102	108	98	102	175	193	138	138	-9	-9	134	142	138	138	130	130	243	243	191	193	230	232	70	80	149	151	146	155	105	119	98	105	152	162	226	228	230	240
21.29	KL	100	102	98	100	183	185	138	144	153	171	134	140	138	138	130	142	243	257	191	195	226	232	70	76	151	151	-9	-9	111	111	98	99	151	162	-9	-9	232	238
21.3	KL	102	108	102	106	-9	-9	138	140	139	153	-9	-9	138	138	130	146	241	241	191	187	229	232	68	76	-9	-9	146	150	105	123	94	98	161	162	226	228	230	238
22.01	KN	110	130	98	98	181	183	132	132	145	145	136	141	150	166	142	144	237	245	177	189	233	234	78	82	-9	-9	153	155	115	119	98	105	154	162	228	236	238	242
22.02	KN	102	104	100	104	175	183	140	140	145	145	134	141	160	160	142	154	241	245	177	193	227	233	74	82	151	153	153	153	111	115	98	98	154	154	224	246	238	240
22.03	KN	102	106	98	98	181	189	132	148	145	143	130	141	150	160	-9	-9	245	247	193	197	227	227	66	82	153	155	142	150	109	111	96	103	154	158	224	242	238	240
22.04	KN	98	130	98	104	175	189	140	140	-9	-9	130	141	160	160	142	152	249	253	191	193	227	227	76	78	153	153	142	151	105	111	96	103	161	162	224	224	236	236
22.05	KN	96	130	100	104	175	183	132	132	153	177	132	141	150	152	140	142	237	253	177	193	233	233	76	80	-9	-9	142	148	111	115	96	103	154	155	224	224	236	242
22.06	KN	96	130	104	104	175	175	132	134	153	155	132	141	150	152	142	152	-9	-9	181	193	227	227	76	76	153	152	142	153	101	111	98	103	151	161	224	224	232	236
22.07	KN	98	130	98	104	181	181	132	140	-9	-9	130	141	160	160	142	152	245	249	177	191	227	233	78	82	-9	-9	142	151	105	115	96	98	154	162	224	224	236	238
22.08	KN	102	102	104	104	175	181	132	140	153	153	128	141	158	160	132	142	245	249	185	193	233	233	82	82	153	153	142	150	115	121	94	98	152	154	226	236	236	240
22.09	KN	-9	-9	98	104	181	181	140	140	-9	-9	139	141	160	160	134	142	245	249	183	193	231	233	80	82	153	152	153	155	109	115	103	105	154	160	224	224	236	238
22.1	KN	102	98	98	104	181	183	132	134	153	153	131	141	150	158	142	146	245	243	177	179	231	233	76	78	-9	-9	153	154	105	115	98	103	161	161	224	226	228	238
22.11	KN	102	126	98	102	183	189	166	174	153	171	130	135	154	154	132	152	241	243	183	183	229	229	64	78	148	148	152	155	109	115	94	98	154	157	226	238	236	236
22.12	KN	96	112	98	100	173	183	130	174	147	153	133	142	154	160	146	152	241	249	183	187	223	223	64	64	151	153	150	152	109	109	105	115	157	161	224	238	234	236
22.13	KN	100	112	98	98	183	189	140	174	153	175	130	142	154	154	144	152	241	249	183	183	223	223	64	64	148	148	144	152	111	121	94	98	157	158	226	244	238	238
22.14	KN	102	102	98	100	183	185	166	174	161	161	129	135	-9	-9	136	136	239	241	179	183	223	229	64	74	151	155	152	155	111	115	103	115	157	162	238	249	228	236
22.15	KN	102	104	98	100	183	189	140	174	153	177	135	135	154	168	136	152	241	245	183	183	-9	-9	64	82	-9	-9	144	152	109	111	98	109	157	161	226	226	238	238
22.16	KN	100	102	98	102	175	183	130	140	183	183	128	130	144	144	132	136	243	243	183	193	223	232	78	78	-9	-9	149	150	109	121	105	108	151	162	-9	-9	238	240
22.17	KN	98	100	108	106	183	183	130	140	153	157	128	135	144	152	136	140	241	241	183	187	224	232	64	78	151	151	146	148	109	113	103	104	151	154	226	228	238	238
22.18	KN	100	112	98	102	175	183	130	140	157	157	128	128	144	144	132	136	243	243	183	187	232	232	78	78	149	149	149	150	109	121	105	108	151	162	224	230	238	240
22.19	KN	100	102	102	108	175	183	130	140	157	157	128	128	144	144	132	136	243	243	183	187	223	232	74	74	151	150	149	150	-9	-9	-9	-9	162	163	224	230	238	240
22.2	KN	102	102	98	98	183	183	132	140	183	183	128	140	144	172	136	146	241	251	183	185	232	235	74	74	149	149	149	153	109	111	100	104	154	163	224	224	238	238
22.21	KN	102	104	98	108	175	175	134	140	157	177	128	128	-9	-9	-9	-9	243	243	183	183	232	232	76	78	-9	-9	146	154	109	111	104	104	151	158	226	226	236	238
22.22	KN	102	102	98	104	183	185	130	140	153	157	128	135	144	140	140	140	241	241	-9	-9	224	232	64	74	151	151	146	148	109	113	104	105	154	163	224	228	234	238
22.23	KN	102	106	108	108	183	183	140	142	183	183	128	130	166	166	136	136	241	243	183	193	232	236	64	78	151	151	149	153	101	109	105	108	151	157	226	226	228	238
22.24	KN	102	128	98	100	-9	-9	134	144	-9	-9	128	139	146	140	132	140	241	243	187	187	231	235	78	78	152	155	151	155	-9	-9	96	128	158	161	226	226	236	238
22.25	KN	116	128	98	98	181	197	134	136	151	155	139	139	-9	-9	134	140	245	251	187	189	231	234	78	78	152	152	145	155	-9	-9	108	115	158	158	226	226	232	238
22.26	KN	106	128	106	106	-9	-9	140	140	155	155	134	136	146	146	134	142	241	247	187	193	235	235	78	82	153	153	146	150	111	115	96	106	158	163	224	226	228	240
22.27	KN	100	128	106	106	-9	-9	134	142	-9	-9	134	136	146	150	134	136	245	247	181	191	231	235	64	74	145	153	144	146	-9	-9	96	96	158	162	226	226	238	238
22.28	KN	112	128	98	106	189	189	134	142	171	189	133	136	-9	-9	134	142	245	245	181	185	229	231	64	74	152	152	146	155	115	115	100	108	158	162	226	226	232	238
22.29	KN	102	128	102	106	181	193	132	134	183	189	134	136	146	144	132	146	241	257	181	187	232	235	-9	-9	-9	-9	155	155	111	111	96	103	158	162	226	228	232	240
22.3	KN	124	128	98	98	181	181	134	136	189	189	130	139	146	140	130	134	241	245	179	181	226	231	78	74	148	152	146	155	111	111	108	108	154	158	224	226	240	240
23.01	MF	-9	-9	98	108	183	183	-9	-9	-9	-9	137	137	152	152	146	150	-9	-9	181	187	230	233	66	74	147	152	141	144	109	109	96	98	148	149	234	238	234	238
23.02	MF	104	130	106	108	181	181	134	146	137	137	128	136	152	152	140	152	235	245	183	193	224	235	-9	-9	141	151	141	151	103	103	98	105	155	162	226	230	238	240
23.03	MF	92	104	100	108	-9	-9	138	146	145	147	-9	-9	144	152	140	152	235	239	183	189	233	235	66	66	149	152	141	144	109	109	98	100	142	149	224	230	238	238
23.04	MF	104	104	100	108	-9	-9	134	146	145	149	136	141	144	152	134	140	235	245	181	189	226	233	64	64	141	152	141	150	109	117	98	98	146	162	230	230	230	238
23.05	MF	100	104	108	108	183	183	140	146	145	163	137	137	144	152	140	140	235	245	181	193	233	239	66	66	152	152	135	144	109	109	105	105	149	161	-9	-9	228	238
23.06	MF	104	106	106	108	181	189	138	146	-9	-9	128	137	144	152	138	140	235	251	181	193	233	233	66	78	142	152	135	142	103	109	98	105	149	165	230	230	228	238
23.07	MF	104	122	102	108	181	187	134	146	145	145	128	136	152	162	150	154	235	245	183	193	229	233	64	64	141	148	141	151	109	117	103	105	161	162	221	230	238	240
23.08	MF	104	124	108	108	181	181	134	146	137	137	130	136	144	152	140	146	243	243	181	185	216	235	64	64	152	152	135	151	103	111	98	107	160	162	232	234	-9	-9
23.09	MF	92	104	106	108	183	183	142	146	-9	-9	134	136	144	152	138	140	235	241	183	189	223	235	-9	-9	149	152	141	141	103	111	103	105	160	162	234	234	232	238
23.1	MF	104	124	108	108	181	181	134	146	-9	-9	-9	-9	152	166	146	150	243	245	183	185	216	233	64	66	152	152	135	151	109	111	105	107	149	162	230	232	-9	-9
23.11	MF	100	116	98	100	179	183	136	142	-9	-9	135	135	152	164	138	140	241	247	187	189	229	235	64	64	149	151	150	155	117	117	107	121	155	158	228	228	234	238
23.12	MF	100	104	98	106	179	183	136	140	145	177	128	135	148	162	138	156	241	247	187	189	235	239	64	64	148	148	150	152	115	117	100	107	157	162	-9	-9	232	238
23.13	MF	100	102	98	98	-9	-9	136	138	153	187	128	135	148	160	132	144	237	249	189	191	228	235	64	76	144	151	144	152	117	117	107	107	155	162	228	228	230	234
23.14	MF	100	100	98	98	189	189	136	138	145	165	135	141	148	158	138	138	237	243	187	193	222	235	64	66	148	151	141	144	115	117	107	109	154	155	226	226	230	236
23.15	MF	100	102	98	98	189	185	136	138	145	153	128	135	148	148	132	144	241	249	187	191	228	235	76	76	148	151	144	152	111	111	107	107	-9	-9	226	226	234	238
23.16	MF	100	120	98	104	189	189	136	140	145	159	135	135	148	148	138	146	237	245	185	189	231	235	64	78	148	148	150	152	109	117	98	107	155	161	-9	-9	230	232
23.17	MF	100	100	98	100	-9	-9	-9	-9	145	185	135	141	-9	-9	138	146	237	247	189	193	235	235	64	64	-9	-9	144	150	111	117	94	107	146	157	226	226	228	230
23.18	MF	100	104	98	100	189	189	136	140	171	187	128	135	-9	-9	138	140	237	241	185	187	235	235	64	78	148	150	150	153	111	115	98	107	155	155	224	226	230	232
23.19	MF	100	104	98	106	179	183	136	140	177	187	128	135	148	162	132	156	241	247	187	189	235	239	64	64	151	151	150	152	111	115	100	107	155	162	-9	-9	232	238
23.2	MF	100	116	98	100	179	183	-9	-9	-9	-9	135	135	152	164	138	140	241	247	187	189	229	233	64	64	149	151	-9	-9	111	111	-9	-9	155	158	228	228	234	238
23.21	MF	100	100	104	106	185	191	138	148	159	173	139	141	158	158	144	148	241	243	183	187	227	239	64	78	-9	-9	151	153	109	109	98	105	157	160	222	244	238	242
23.22	MF	104	104	108	108	179	191	132	146	181	183	130	132	158	158	132	140	247	257	-9	-9	234	236	64	76	147	147	151	154	101	121	98	103	162	162	224	234	232	234
23.23	MF	-9	-9	98	108	189	191	132	140	159	159	141	149	166	170	132	134	247	247	-9	-9	220	234	64	74	151	150	151	151	101	101	105	107	151	157	226	244	232	238
23.24	MF	100	100	98	108	189	191	132	138	159	159	130	142	158	160	144	148	243	247	183	183	234	239	64	82	-9	-9	151	157	109	117	103	105	157	162	230	234	232	242
23.25	MF	104	104	104	108	191	199	140	148	159	177	128	130	160	170	138	144	243	247	-9	-9	227	239	64	64	-9	-9	151	155	107	109	96	105	157	161	224	244	232	236
23.26	MF	104	116	102	106	191	191	132	132	147	159	130	133	170	170	140	144	247	247	183	187	231	234	64	64	151	151	148	151	101	109	103	105	147	162	230	244	228	232
23.27	MF	100	100	104	108	173	185	132	138	-9	-9	138	141	152	170	132	134	243	243	183	183	234	234	64	64	151	151	142	151	101	121	103	103	157	161	222	244	234	242
23.28	MF	104	104	106	108	179	185	132	146	183	183	130	132	170	170	132	140	243	243	183	187	235	239	64	76	147	147	151	154	109	121	98	105	162	162	224	244	234	242
23.29	MF	-9	-9	98	106	189	191	132	138	159	159	130	142	160	170	132	148	243	247	183	183	234	239	64	82	-9	-9	151	157	109	117	103	105	160	162	230	244	232	242
23.3	MF	-9	-9	98	108	189	191	140	148	159	159	141	149	166	170	134	144	247	247	-9	-9	220	239	64	74	151	150	151	151	101	101	105	107	151	162	226	244	232	238
24.01	PB	100	102	98	104	-9	-9	138	140	179	181	128	142	150	162	142	144	243	245	193	193	229	235	74	78	144	149	144	155	115	115	96	105	161	168	-9	-9	232	238
24.02	PB	100	100	98	104	-9	-9	136	140	173	177	130	138	140	166	140	154	243	245	187	187	229	229	64	74	144	147	144	147	103	111	100	105	148	158	228	228	232	238
24.03	PB	102	112	104	106	191	191	136	140	179	181	130	135	150	152	136	144	247	247	187	187	229	234	64	74	152	152	144	144	103	103	98	100	154	161	217	228	232	236
24.04	PB	102	102	102	104	181	181	140	140	151	177	130	138	150	150	134	154	245	247	191	193	222	229	74	74	152	151	144	152	103	111	100	106	151	161	228	244	232	238
24.05	PB	100	100	102	104	181	181	140	140	151	177	130	138	166	166	134	144	243	245	191	193	222	235	74	76	152	152	144	153	113	115	96	106	151	158	228	228	232	238
24.06	PB	102	118	98	104	181	181	140	140	177	183	136	142	150	150	144	154	245	245	193	197	235	235	74	74	152	152	144	152	115	117	98	100	155	158	226	228	232	232
24.07	PB	102	118	98	104	-9	-9	140	186	181	183	136	142	166	166	144	144	243	245	187	197	229	235	74	74	-9	-9	144	152	103	117	96	98	155	158	226	228	232	232
24.08	PB	102	106	98	104	185	191	138	140	145	181	142	142	150	152	134	144	241	247	187	195	229	229	74	74	-9	-9	142	144	103	109	98	100	161	162	224	224	232	238
24.09	PB	100	102	98	104	183	191	136	140	177	177	128	142	150	150	134	154	247	247	187	193	235	235	74	74	-9	-9	144	144	111	115	98	100	161	166	224	222	232	238
24.1	PB	100	100	98	104	191	191	140	140	147	177	130	141	150	150	144	154	243	247	183	187	226	235	64	74	152	152	144	154	111	115	96	98	161	161	228	244	232	234
24.11	PB	100	102	98	98	-9	-9	138	146	147	181	130	138	146	148	136	144	243	243	185	193	222	235	76	80	-9	-9	155	155	109	113	94	98	148	161	228	244	234	238
24.12	PB	98	100	104	104	-9	-9	138	140	-9	-9	-9	-9	-9	-9	140	142	243	247	185	193	222	235	-9	-9	151	151	144	151	103	113	98	100	152	158	-9	-9	232	234
24.13	PB	-9	-9	98	104	189	187	138	146	181	181	132	138	148	160	136	140	243	243	-9	-9	222	226	74	80	151	151	151	155	101	121	98	103	158	160	224	226	228	234
24.14	PB	100	102	98	104	191	191	130	138	181	181	131	138	148	152	134	136	243	249	185	191	226	226	64	80	151	152	151	152	121	121	103	104	158	161	224	224	228	232
24.15	PB	98	100	98	104	191	191	134	138	-9	-9	128	138	144	148	134	136	243	249	-9	-9	226	234	80	80	151	151	144	155	107	121	98	98	158	161	226	244	234	236
24.16	PB	100	124	98	98	189	189	138	138	181	181	133	138	148	152	136	134	239	243	185	185	222	241	70	80	145	151	145	155	113	123	103	103	-9	-9	224	228	230	232
24.17	PB	98	100	98	102	189	189	132	138	-9	-9	130	138	148	166	136	136	243	243	185	185	222	233	78	80	-9	-9	155	164	113	119	98	123	157	161	224	226	232	240
24.18	PB	100	102	104	104	-9	-9	-9	-9	147	175	130	132	-9	-9	154	154	239	243	179	179	233	243	78	78	-9	-9	142	150	109	117	100	105	161	162	224	240	232	232
24.19	PB	102	102	104	106	181	181	142	140	147	159	130	132	-9	-9	136	154	239	243	179	197	229	243	78	78	150	152	142	150	109	117	100	105	162	163	224	226	232	238
24.2	PB	122	122	98	98	183	183	134	140	159	185	132	139	160	160	136	146	249	251	179	193	229	234	74	78	141	152	142	142	103	109	105	105	154	162	226	230	228	234
24.21	PB	92	102	98	104	181	181	140	142	175	175	130	132	160	160	136	142	-9	-9	179	197	233	243	78	78	152	152	142	153	109	117	100	105	161	162	224	226	234	238
24.22	PB	122	122	98	98	183	183	-9	-9	175	187	132	139	160	160	136	146	-9	-9	179	193	227	229	64	78	152	152	142	145	109	109	105	105	160	162	-9	-9	228	232
24.23	PB	104	112	98	108	183	189	140	144	179	183	137	142	144	144	146	146	-9	-9	185	187	222	222	70	82	-9	-9	-9	-9	115	115	103	105	151	154	226	248	238	238
24.24	PB	-9	-9	98	102	175	195	134	136	159	159	137	141	-9	-9	134	146	239	245	185	193	-9	-9	64	74	142	148	142	142	-9	-9	105	119	160	161	224	226	238	240
24.25	PB	96	98	98	106	179	195	136	144	-9	-9	137	142	162	166	-9	-9	245	245	185	189	222	223	64	74	148	148	142	148	105	115	105	105	154	160	226	226	230	238
24.26	PB	104	120	98	98	189	195	136	140	179	179	137	142	-9	-9	134	146	245	245	179	185	232	232	74	74	148	148	142	150	113	113	105	105	160	163	226	248	234	238
24.27	PB	122	120	98	98	187	195	136	136	179	179	137	133	132	144	132	146	245	245	185	189	-9	-9	64	74	148	148	142	150	115	115	105	123	160	161	226	226	228	238
24.28	PB	98	98	98	106	189	189	134	136	165	179	137	137	166	166	132	146	-9	-9	185	187	-9	-9	74	74	148	148	142	150	115	121	-9	-9	157	160	-9	-9	234	238
24.29	PB	104	104	102	106	189	193	140	142	151	179	132	137	-9	-9	146	146	235	243	181	185	222	231	64	70	148	151	142	150	111	111	103	105	151	160	242	258	228	234
24.3	PB	104	120	102	102	189	189	140	140	-9	-9	-9	-9	134	144	134	146	235	247	179	185	232	232	70	74	142	148	142	142	113	115	105	107	151	163	249	258	234	234
25.01	SF	100	104	98	98	175	181	142	142	145	151	136	136	-9	-9	134	144	243	245	183	193	222	239	74	78	-9	-9	148	150	117	113	98	98	160	161	226	244	230	240
25.02	SF	100	122	98	98	175	181	132	142	151	167	130	137	150	150	130	136	245	245	183	189	229	239	64	74	148	148	147	148	-9	-9	103	123	158	160	226	238	230	234
25.03	SF	100	114	106	106	181	181	132	136	145	151	128	136	144	150	134	144	245	245	183	193	226	239	74	78	148	148	144	148	117	117	98	103	148	160	226	238	230	240
25.04	SF	92	106	98	104	175	175	132	142	145	145	128	137	160	160	132	144	243	243	183	191	222	224	74	78	148	148	148	151	113	117	121	123	160	161	226	234	238	240
25.05	SF	92	100	98	106	175	193	140	142	151	159	128	137	-9	-9	134	144	241	245	183	187	224	231	64	64	-9	-9	148	151	105	117	103	123	148	161	226	240	238	240
25.06	SF	92	94	98	100	175	175	140	142	151	157	137	139	-9	-9	136	140	243	245	185	195	223	239	-9	-9	-9	-9	148	153	-9	-9	98	105	148	152	226	226	232	238
25.07	SF	100	106	104	106	175	181	132	142	145	151	128	136	160	160	136	140	243	245	183	191	222	224	74	78	148	148	148	151	113	117	121	123	160	161	226	238	230	240
25.08	SF	96	100	106	108	175	175	132	146	151	151	137	137	-9	-9	136	142	245	245	183	193	234	239	74	78	151	151	148	153	-9	-9	98	105	155	160	226	226	238	238
25.09	SF	100	114	106	106	181	181	132	132	145	145	128	136	160	160	136	140	241	245	175	195	224	238	78	78	151	151	144	148	111	117	98	105	148	148	226	226	230	238
25.1	SF	92	96	106	108	181	181	142	146	151	151	136	136	150	152	136	142	245	245	193	195	224	234	78	78	151	151	148	153	117	121	98	105	148	155	226	226	230	238
25.11	SF	102	104	98	98	-9	-9	140	140	145	149	128	130	152	150	140	144	243	247	189	199	229	243	78	80	-9	-9	141	151	115	115	98	105	146	152	226	226	234	234
25.12	SF	102	114	-9	-9	175	185	138	142	145	145	128	130	152	172	138	144	243	247	-9	-9	229	235	64	80	153	151	153	155	-9	-9	104	105	-9	-9	-9	-9	228	230
25.13	SF	102	106	-9	-9	183	189	138	140	165	165	128	130	152	150	138	146	243	247	179	199	235	243	70	78	153	155	141	155	115	115	98	100	152	154	226	252	234	234
25.14	SF	102	106	98	98	185	185	138	152	165	173	130	142	152	152	144	146	239	247	189	193	229	231	70	74	150	150	141	155	109	115	96	100	154	160	224	226	228	236
25.15	SF	102	104	100	106	189	189	140	142	165	179	128	136	172	172	134	144	243	247	189	193	229	235	-9	-9	-9	-9	145	155	115	115	100	109	154	161	224	226	228	234
25.16	SF	102	110	100	106	189	193	138	140	165	165	130	130	152	152	132	144	241	247	179	193	235	239	74	80	-9	-9	144	151	113	115	100	105	146	160	224	230	234	234
25.17	SF	-9	-9	104	104	185	185	140	140	145	163	128	128	160	162	-9	-9	241	243	173	193	233	235	-9	-9	149	153	146	151	105	111	100	108	154	158	224	226	-9	-9
25.18	SF	102	104	100	100	-9	-9	134	140	165	165	128	134	-9	-9	134	146	247	247	189	193	235	235	64	70	150	150	144	151	115	121	103	105	154	162	224	230	228	240
25.19	SF	102	106	100	108	187	189	138	144	145	165	130	134	152	152	140	146	247	251	189	193	224	229	70	76	149	153	142	151	111	115	98	100	154	158	226	253	234	238
25.2	SF	-9	-9	104	104	189	189	138	138	145	163	128	128	162	162	-9	-9	243	243	193	193	233	235	70	74	146	150	146	151	105	111	98	100	154	161	226	244	228	238
